# Supplementary material for: A digital intervention to support childhood cognition after the COVID-19 pandemic: a pilot trial
Source: Sci Rep. 2024 Jun 18;14:14065. doi: 10.1038/s41598-024-63473-2 (PMC11189556; doi:10.1038/s41598-024-63473-2)
Supplement: Supplementary file 2 — Supplementary Information 2. [file 41598_2024_63473_MOESM2_ESM.csv]

record_id	rand_group	total_intervention_sessions	intervention_compliance	state1_2b	part_id	child_dob	child_gender	consent_age	child_ethnicity	parent_relationship_child	postcode1_2b	school_name1_2b	child_grade1_2b	teacher_id_2b	consent_received_2b	eligible_2b	lost_to_followup_2b	date_withdrew	withdrew_reason_2b	mm_code	seifa_code	p_consent_date_2b	p_consent_overall_2b	p_consent_1_2b	p_consent_2_2b	p_consent_3_2b	p_consent_4_2b	p_consent_5_2b	p_consent_6_2b	p_consent_heritage_2b	screen_iq_2b	screen_physical_2b	screen_nonverbal_2b	screen_disorder_2b	ds_date_1	ds_span_1	ds_total_correct_1	ds_total_score_1	ds_date_2	ds_span_2	ds_total_correct_2	ds_total_score_2	ds_date_3	ds_span_3	ds_total_correct_3	ds_total_score_3	corsi_date_1	corsi_max_span_1	corsi_total_correct_1
101	0			1	3000	22/10/15	1	6.6310744	4	1	3677	8	1	3503	1	1				3	932	09/06/22	1	1	1	1	1	1	1	0	0	0	0	1	21/07/22	3	4	12	12/09/22	2	2	4	07/12/22	3	3	9	21/07/22	0	0
104	0			1	3002	17/09/15	0	6.7405887	3	1	3351	9	1	3500	1	1				2	858	14/06/22	1	1	1	1	1	1	1	0	0	0	0	0	14/07/22	4	4	16	07/09/22	5	6	30	01/12/22	4	5	20	13/07/22	5	7
105	1	19	1	1	3003	04/08/15	1	6.8583164	5	1	3355	9	1	3502	1	1				2	858	13/06/22	1	1	1	1	1	1	1	0	0	0	0	0	14/07/22	3	3	9									13/07/22	4	5
109	1	10	0	1	3004	27/11/15	1	6.5516768		1		8	1	3516	1	1	1	13/10/22	1	3	932	16/06/22	1	1	1	1	1	1	1	0	0	0	0	0	22/07/22	3	4	12	12/09/22	4	5	20					21/07/22	2	1
110	1	10	0	1	3005	20/02/14	1	8.3175907		1		8	2	3506	1	1	1	13/10/22	1	3	932	16/06/22	1	1	1	1	1	1	1	0	0	0	0	0	22/07/22	5	7	35	12/09/22	4	4	16					22/07/22	2	2
111	1	12	0	1	3001	29/11/14	0	7.5290895	5	2	3677	8	2	3504	1	1				3	932	10/06/22	1	1	1	1	1	1	1	0	0	0	0	0	21/07/22	4	5	20	12/09/22	4	6	24	08/12/22	5	6	30	21/07/22	2	1
113	0			1	3037	12/08/15	0	6.8637919	3	1	3350	9	1	3500	1	1				2	858	23/06/22	1	1	1	1	1	1	1	0	0	0	0	1	14/07/22	3	3	9	07/09/22	2	2	4	01/12/22	2	2	4	13/07/22	3	2
114	0			1	3025	14/11/14	1	7.5975361	4	1	3359	9	2	3500	1	1				2	858	20/06/22	1	1	1	1	1	1	1	0	0	0	0	0	13/07/22	3	3	9	07/09/22	3	3	9	02/12/22	4	5	20	13/07/22	3	3
115	1	19	1	1	3013	10/10/15	1	6.6830935	3	1	3351	9	1	3500	1	1				2	858	16/06/22	1	1	1	1	2	1	1	0	0	0	0	0	13/07/22	0		0	31/08/22	3	4	12	02/12/22	2	2	4	13/07/22	5	6
117	1	17	1	1	3014	27/05/15	0	7.0663929	3	1	3355	9	1	3502	1	1				2	858	20/06/22	1	1	1	1	1	1	1	0	0	0	0	0	14/07/22	3	3	9	07/09/22	3	4	12	01/12/22	4	5	20	13/07/22	4	4
121	0			1	3016	24/04/15	1	7.1457906	3	1	3677	8	1	3516	1	1				3	932	16/06/22	1	1	1	1	1	1	1	0	0	0	0	0	21/07/22	3	4	12	12/09/22	4	5	20	07/12/22	3	4	12	21/07/22	5	7
122	1	12	0	1	3009	19/11/15	1	6.5735798		2	3677	8	1	3516	1	1				3	932	16/06/22	1	1	1	1	1	1	1	0	0	0	0	0	22/07/22	3	3	9	12/09/22	4	5	20	07/12/22	4	4	16	21/07/22	7	8
123	0			1	3010	25/04/14	1	8.1423683		2	3677	8	2	3506	1	1				3	932	16/06/22	1	1	1	1	1	1	1	0	0	0	0	0	22/07/22	4	5	20	12/09/22	5	7	35	07/12/22	4	6	24	22/07/22	5	7
124	1	7	0	1	3006	18/11/15	0	6.5735798	1	1	3677	8	1	3503	1	1				3	932	15/06/22	1	1	1	1	1	1	1	1	0	0	0	0	21/07/22	4	4	16	12/09/22	4	4	16	07/12/22	4	6	24	21/07/22	3	4
125	0			1	3017	08/06/14	1	8.021903	3	1	3677	8	2	3504	1	1				3	932	16/06/22	1	1	1	1	1	1	1	0	0	0	0	0	21/07/22	4	4	16	13/09/22	4	4	16	08/12/22	4	5	20	21/07/22	3	3
126	0			1	3018	12/10/15	1	6.680356	3	1	3678	8	1	3503	1	1				3	932	17/06/22	1	1	1	1	1	1	1	0	0	0	0	0	22/07/22	3	3	9	12/09/22	3	4	12	07/12/22	3	4	12	21/07/22	2	1
127	1	12	0	1	3019	03/02/15	0	7.3648186	3	1	3350	9	2	3502	1	1				2	858	16/06/22	1	1	1	1	2	1	1	0	0	0	0	0	13/07/22	4	4	16	07/09/22	6	7	42	01/12/22	3	4	12	13/07/22	5	7
128	0			1	3047	11/11/13	1	8.6214924	3	1	3677	8	2	3504	1	1				3	932	26/06/22	1	1	1	1	1	1	1	0	0	0	0	0	21/07/22	4	6	24	12/09/22	4	5	20	07/12/22	4	5	20	21/07/22	5	6
129	1	10	0	1	3020	04/06/14	1	8.0328541	3	1	3677	8	2	3504	1	1				3	932	16/06/22	1	1	1	1	1	1	1	0	0	0	0	0	21/07/22	3	4	12	12/09/22	3	4	12	08/12/22	3	3	9	21/07/22	5	6
130	0			1	3011	28/10/15	1	6.6338124	3	2	3677	8	1	3503	1	1				3	932	16/06/22	1	1	1	1	2	1	1	0	0	0	0	0	22/07/22	4	4	16	13/09/22	6	8	48	07/12/22	4	4	16	21/07/22	5	7
132	1	13	0	1	3012	03/03/14	0	8.2874746	3	1	3677	8	2	3504	1	1				3	932	16/06/22	1	1	1	1	1	1	1	0	0	0	0	0	22/07/22	4	4	16	12/09/22	3	4	12	08/12/22	3	3	9	21/07/22	0	0
134	1	12	0	1	3008	22/10/14	1	7.6495552	3	1	3678	8	2	3504	1	1				3	932	16/06/22	1	1	1	1	1	1	1	0	0	0	0	0	21/07/22	4	5	20	13/09/22	4	6	24	07/12/22	4	4	16	21/07/22	5	6
135	1	13	0	1	3007	18/09/14	1	7.7426419	3	1	3350	9	2	3500	1	1				2	858	16/06/22	1	1	1	1	1	1	1	0	0	0	0	0	14/07/22	4	5	20	07/09/22	4	5	20	02/12/22	2	2	4	13/07/22	5	7
136	1	11	0	1	3038	18/09/14	0	7.761807	3	1	3677	8	1	3504	1	1				3	932	23/06/22	1	1	1	1	1	1	1	0	0	0	0	0	22/07/22	4	6	24	12/09/22	3	4	12	07/12/22	5	5	25	21/07/22	5	7
137	1	13	0	1	3048	18/08/15	0	6.8583164	3	1	3356	9	1	3500	1	1				2	858	27/06/22	1	1	1	1	1	1	1	0	0	0	0	0	13/07/22	2	2	4	07/09/22	3	4	12	01/12/22	3	4	12	13/07/22	3	2
139	1	2	0	1	3015	06/01/15	1	7.4524298		1	3675	8	1	3503	1	1	2	02/09/22	2	3	932	20/06/22	1	1	1	1	1	1	1	0	0	0	0	0	21/07/22	3	4	12									21/07/22	0	0
140	0			1	3021	26/01/16	1	6.3983574		1	3352	9	1	3502	1	1				2	858	20/06/22	1	1	1	1	1	1	1	0	0	0	0	0	13/07/22	1	1	1	08/09/22	3	4	12	01/12/22	3	3	9	13/07/22	3	3
141	1	11	0	1	3030	11/09/15	0	6.7761807	3	1	3350	9	1	3500	1	1				2	858	21/06/22	1	1	1	1	2	1	1	0	0	0	0	0	13/07/22	3	2	6	08/09/22	3	2	6	01/12/22	3	2	6	13/07/22	5	5
142	0			1	3026	25/02/16	0	6.3162217		1	3350	9	1	3500	1	1				2	858	20/06/22	1	1	1	1	1	1	1	0	0	0	0	0	13/07/22	4	5	20	07/09/22	4	4	16	01/12/22	2	2	4	13/07/22	5	6
143	0			1	3084	21/10/15	0	6.663929	3	10	3350	9	1	3500	1	1				2	858	20/06/22	1	1	1	1	1	1	1	0	0	0	0	0	14/07/22	0		0	08/09/22	2	2	4	02/12/22	3	4	12	13/07/22	0	0
145	1	14	0	1	3032	19/04/15	1	7.1731691	3	1		9	2	3500	1	1				2	858	21/06/22	1	1	1	1	2	1	1	0	0	0	0	0	13/07/22	3	2	6	07/09/22	5	7	35	01/12/22	4	6	24	13/07/22	3	4
146	0			1	3049	05/05/14	0	8.1533194		1	3352	9	2	3500	1	1				2	858	30/06/22	1	1	1	1	1	1	1	0	0	0	0	0	13/07/22	2	1	2	07/09/22	3	4	12	01/12/22	3	4	12	13/07/22	5	5
148	0			1	3035	25/03/15	0	7.2443533	3	1	3677	8	1	3516	1	1				3	932	22/06/22	1	1	1	1	1	1	1	0	0	0	0	0	21/07/22	5	6	30	12/09/22	4	4	16	07/12/22	4	5	20	21/07/22	5	6
149	1	12	0	1	3022	01/08/14	1	7.8850102		1	3737	8	2	3506	1	1				3	932	20/06/22	1	1	1	1	1	1	1	0	0	0	0	0	22/07/22	4	5	20	12/09/22	5	5	25	07/12/22	5	8	40	22/07/22	5	6
150	0			1	3050	18/12/14	1	7.5208759	2	1	3677	8	2	3506	1	1				3	932	26/06/22	1	1	1	1	1	1	1	0	0	0	0	0	22/07/22	2	2	4					07/12/22	3	3	9	22/07/22	0	0
152	1	15	0	1	3054	26/10/14	0	7.6769338	3	1		9	2	3500	1	1				2	858	30/06/22	1	1	1	1	2	1	1	0	0	0	0	0					08/09/22	4	4	16	02/12/22	3	3	9
153	0			1	3051	16/12/13	0	8.5229292	3	1	3732	8	2	3504	1	1				3	932	25/06/22	1	1	1	1	1	1	1	0	0	0	0	0
156	1	15	0	1	3056	27/05/14	0	8.0930872		1	3358	9	2	3502	1	1				2	858	30/06/22	1	1	1	1	1	1	1	0	0	0	0	0	14/07/22	4	5	20	07/09/22	4	5	20	01/12/22	4	5	20	13/07/22	4	5
157	0			1	3055	27/05/14	0	8.0930872		1	3358	9	2	3500	1	1				2	858	30/06/22	1	1	1	1	1	1	1	0	0	0	0	0	13/07/22	5	8	40	07/09/22	4	5	20	02/12/22	4	6	24	13/07/22	3	3
158	0			1	3046	25/06/14	0	7.9945245	3	1	3678	8	2	3504	1	1				3	932	23/06/22	1	1	1	1	1	1	1	0	0	0	0	0					13/09/22	4	6	24	08/12/22	3	4	12
159	0			1	3023	09/05/15	0	7.115674	5	1	3678	8	1	3516	1	1				3	932	20/06/22	1	1	1	1	1	1	1	0	0	0	0	0	22/07/22	3	4	12	12/09/22	4	5	20	07/12/22	5	5	25	21/07/22	0	0
160	0			1	3024	04/03/14	1	8.2956877	3	1	3737	8	2	3504	1	1				3	932	20/06/22	1	1	1	1	1	1	1	0	0	0	0	0	21/07/22	3	3	9	12/09/22	2	2	4	07/12/22	2	2	4	21/07/22	5	7
162	0			1	3027	09/08/13	1	8.8624229	3	1	3616	6	2	3508	1	1				3	950	20/06/22	1	1	1	1	1	1	1	0	0	0	0	0	12/07/22	2	2	4	08/09/22	3	3	9	28/11/22	3	3	9	11/07/22	4	5
164	1	12	0	1	3031	04/12/14	1	7.5482545	3	1	3616	6	2	3509	1	1				3	950	22/06/22	1	1	1	1	1	1	2	0	0	0	0	0					09/09/22	3	3	9	29/11/22	4	4	16
165	1	18	1	1	3028	10/08/14	1	7.8603697	3	1	3616	6	2	3508	1	1				3	950	20/06/22	1	1	1	1	1	1	1	0	0	0	0	0	12/07/22	3	4	12					28/11/22	5	6	30	12/07/22	5	7
168	0			1	3033	17/10/15	1	6.67488	3	1	3616	6	1	3510	1	1				3	950	20/06/22	1	1	1	1	1	1	1	0	0	0	0	0	11/07/22	3	4	12	08/09/22	4	4	16					11/07/22	0	0
171	1	9	0	1	3029	28/07/15	1	6.896646	3	1	3616	6	1	3512	1	1				3	950	20/06/22	1	1	1	1	1	1	1	0	0	0	0	0	11/07/22	2	2	4	08/09/22	3	3	9	28/11/22	3	4	12	11/07/22	3	3
172	0			1	3034	09/01/14	1	8.443532	3	1	3616	6	2	3509	1	1				3	950	20/06/22	1	1	1	1	1	1	1	0	0	0	0	1	12/07/22	4	4	16	08/09/22	4	4	16	28/11/22	3	3	9	11/07/22	5	7
173	1	6	0	1	3039	02/05/14	0	8.1396303	3	1	3616	6	2	3509	1	1				3	950	22/06/22	1	1	1	1	1	1	1	0	0	0	0	0	12/07/22	3	3	9	09/09/22	4	5	20	28/11/22	5	6	30	11/07/22	5	7
174	0			1	3040	12/05/14	1	8.1122522	3	1	3616	6	2	3508	1	1				3	950	22/06/22	1	1	1	1	1	1	1	0	0	0	0	0	12/07/22	5	6	30	08/09/22	5	5	25	28/11/22	4	5	20	12/07/22	2	2
175	0			1	3052	28/06/15	0	7.0034223	3	1	3616	6	1	3512	1	1				3	950	29/06/22	1	1	1	1	1	1	1	0	0	0	0	1	11/07/22	4	4	16	08/09/22	4	5	20	29/11/22	4	4	16	11/07/22	4	5
176	0			1	3041	24/04/15	1	7.1622176		2	3616	6	1	3510	1	1				3	950	22/06/22	1	1	1	1	1	1	1	0	0	0	0	0	11/07/22	4	5	20	08/09/22	4	5	20	29/11/22	3	3	9	11/07/22	5	7
177	1	6	0	1	3042	11/09/15	1	6.7789187	3	1	3616	6	1	3510	1	1				3	950	22/06/22	1	1	1	1	1	1	1	0	0	0	0	0	11/07/22	2	1	2	08/09/22	2	2	4	29/11/22	4	4	16	11/07/22	3	3
181	1	9	0	1	3036	30/08/14	1	7.8110881		1	3616	6	1	3510	1	1				3	950	22/06/22	1	1	1	1	1	1	1	0	0	0	0	0	11/07/22	2	1	2	08/09/22	3	3	9	28/11/22	3	3	9	11/07/22	4	5
182	0			1	3043	11/05/14	1	8.1149893		1	3616	6	2	3509	1	1				3	950	22/06/22	1	1	1	1	1	1	1	0	0	0	0	0	12/07/22	4	4	16	08/09/22	5	6	30	28/11/22	3	3	9	11/07/22	5	5
183	1	15	0	1	3044	26/05/14	1	8.0739222		1	3616	6	2	3508	1	1				3	950	22/06/22	1	1	1	1	2	2	1	0	0	0	0	0	12/07/22	2	2	4	09/09/22	3	3	9	28/11/22	3	3	9	12/07/22	5	6
184	0			1	3045	21/04/14	1	8.1724844	1	14	3616	6	2	3508	1	1				3	950	23/06/22	1	1	1	1	1	1	1	1	0	0	0	0	12/07/22	4	4	16	08/09/22	4	4	16	28/11/22	4	5	20	12/07/22	3	4
185	1	12	0	1	3053	23/07/14	0	7.9206023	2	2	3677	8	1	3516	1	1				3	932	24/06/22	1	1	1	1	1	1	1	0	0	0	0	0	22/07/22	2	2	4	12/09/22	3	3	9	07/12/22	2	2	4	21/07/22	2	1
189	0			1	3083	04/06/14	1	8.0848732	3	1	3350	9	2	3502	1	1				2	858	05/07/22	1	1	1	1	2	1	1	0	0	0	0	0	13/07/22	3	4	12	08/09/22	3	4	12	01/12/22	3	3	9	13/07/22	5	6
190	1	20	1	1	3057	20/05/14	0	8.0958252	3	1	3875	10	2	3507	1	1				4	905	24/06/22	1	1	1	1	1	1	1	0	0	0	0	0	14/07/22	5	7	35	12/09/22	3	4	12	08/12/22	4	5	20	14/07/22	5	5
191	0			1	3058	14/05/14	0	8.1095142		1	3875	10	2	3507	1	1				4	905	23/06/22	1	1	1	1	1	1	1	0	0	0	0	0	14/07/22	4	4	16	12/09/22	4	5	20	08/12/22	4	4	16	14/07/22	4	5
192	1	15	0	1	3059	10/03/14	0	8.2819986	3	1	3875	10	2	3507	1	1				4	905	21/06/22	1	1	1	1	1	1	1	0	0	0	0	0	27/07/22	4	5	20	12/09/22	3	4	12	08/12/22	3	3	9	14/07/22	4	6
193	0			1	3060	05/03/15	0	7.2991104	3	1	3875	10	2	3507	1	1				4	905	22/06/22	1	1	1	1	2	1	1	0	0	0	0	0	14/07/22	2	2	4	12/09/22	4	5	20	08/12/22	4	4	16	14/07/22	5	6
194	0			1	3061	16/12/14	1	7.4962354	3	1	3875	11	2	3515	1	1				4	905	15/06/22	1	1	1	1	2	2	1	0	0	0	0	0	14/07/22	2	2	4	12/09/22	4	4	16	07/12/22	2	2	4	14/07/22	4	4
195	1	20	1	1	3062	07/07/14	0	7.9370294		2	3882	10	2	3507	1	1				4	905	14/06/22	1	1	1	1	1	1	1	0	0	0	0	0	14/07/22	3	4	12	12/09/22	4	6	24	08/12/22	3	3	9	14/07/22	6	8
196	1	13	0	1	3063	24/04/14	0	8.1341543		1	3875	10	2	3507	1	1				4	905	12/06/22	1	1	1	1	1	1	1	0	0	0	0	0	14/07/22	3	2	6	12/09/22	3	2	6	08/12/22	4	4	16	15/07/22	2	2
197	0			1	3064	24/04/14	1	8.1451063	3	1	3875	10	2	3507	1	1				4	905	16/06/22	1	1	1	1	1	1	1	0	0	0	0	0	15/07/22	3	3	9	12/09/22	2	2	4	08/12/22	3	4	12	14/07/22	5	8
198	1	12	0	1	3082	21/06/14	0	7.9753594	3	1	3882	10	2	3507	1	1				4	905	12/06/22	1	1	1	1	1	1	1	0	0	0	0	1	14/07/22	2	1	2					08/12/22	2	2	4	14/07/22	4	5
199	0			1	3065	29/06/14	0	7.9589324		1	3875	10	2	3507	1	1				4	905	14/06/22	1	1	1	1	2	1	1	0	0	0	0	0	15/07/22	4	4	16	14/09/22	3	4	12	08/12/22	3	3	9	15/07/22	5	5
200	0			1	3066	02/04/15	0	7.2197127	1	1	3875	11	2	3513	1	1				4	905	21/06/22	1	1	1	1	1	1	1	1	0	0	0	0
201	0			1	3067	25/09/14	1	7.7371664	2	2	3875	11	2	3513	1	1				4	905	21/06/22	1	1	1	1	1	1	1	0	0	0	0	0	18/07/22	3	3	9	14/09/22	3	3	9					18/07/22	3	4
202	0			1	3068	20/08/14	1	7.8357291	3	1	3875	11	2	3513	1	1				4	905	21/06/22	1	1	1	1	1	1	1	0	0	0	0	0	20/07/22	3	3	9	13/09/22	4	6	24	07/12/22	3	4	12	19/07/22	4	4
203	1	15	0	1	3069	13/07/14	0	7.9452429	2	2	3875	11	2	3513	1	1				4	905	23/06/22	1	1	1	1	1	1	1	0	0	0	0	0	18/07/22	3	4	12	14/09/22	4	5	20	07/12/22	4	6	24	18/07/22	0	0
204	1	14	0	1	3070	16/02/15	1	7.340178		1	3875	11	1	3513	1	1				4	905	20/06/22	1	1	1	1	1	1	1	0	0	0	0	0	19/07/22	3	3	9	14/09/22	2	2	4	06/12/22	2	2	4	18/07/22	2	1
205	1	6	0	1	3071	08/04/14	1	8.2026014		1	3875	11	2	3513	1	1				4	905	21/06/22	1	1	1	1	1	1	1	0	0	0	0	0	18/07/22	5	6	30					07/12/22	4	3	12	18/07/22	4	6
206	1	11	0	1	3072	31/03/15	1	7.2224503	3	1	3885	11	2	3513	1	1				4	905	20/06/22	1	1	1	1	2	2	1	0	0	0	0	0	18/07/22	0		0	16/09/22	3	3	9	07/12/22	4	5	20	18/07/22	2	2
207	0			1	3073	17/09/14	0	7.7563314		1	3875	11	2	3513	1	1				4	905	20/06/22	1	1	1	1	2	1	1	0	0	0	0	0	20/07/22	4	4	16	13/09/22	4	5	20					19/07/22	5	6
208	0			1	3074	24/09/15	1	6.7405887	3	2	3875	11	1	3513	1	1				4	905	21/06/22	1	1	1	1	1	1	1	0	0	0	0	0	18/07/22	3	3	9	13/09/22	3	2	6	07/12/22	3	3	9	18/07/22	4	6
209	0			1	3075	30/03/15	0	7.2251883	1	1	3875	11	2	3513	1	1	1	15/09/22	1	4	905	20/06/22	1	1	1	1	1	1	1	1	0	0	0	0	18/07/22	4	5	20									18/07/22	5	6
210	1	9	0	1	3076	12/11/15	1	6.6064339	3	1	3875	11	1	3513	1	1				4	905	21/06/22	1	1	1	1	1	1	1	0	0	0	0	0	19/07/22	4	5	20	13/09/22	3	3	9	07/12/22	4	4	16	18/07/22	4	4
211	1	11	0	1	3077	05/04/15	1	7.2114987	3	1	3875	11	1	3514	1	1				4	905	21/06/22	1	1	1	1	2	1	1	0	0	0	0	0	20/07/22	3	3	9	15/09/22	4	6	24	07/12/22	4	6	24	19/07/22	4	5
213	1	14	0	1	3079	05/07/14	1	7.9589324	3	1	3875	11	2	3513	1	1				4	905	20/06/22	1	1	1	1	1	1	1	0	0	0	0	0	18/07/22	3	3	9	13/09/22	2	2	4	07/12/22	3	4	12	18/07/22	5	6
214	0			1	3080	16/09/15	1	6.7597537	3	1	3875	11	1	3513	1	1				4	905	20/06/22	1	1	1	1	1	1	1	0	0	0	0	0	19/07/22	0		0	13/09/22	5	6	30	07/12/22	4	5	20	19/07/22	5	7
215	0			1	3081	01/08/14	0	7.8850102	5	2	3875	11	2	3513	1	1				4	905	20/06/22	1	1	1	1	1	1	1	0	0	0	0	0	19/07/22	5	6	30	13/09/22	3	4	12	05/12/22	3	4	12	19/07/22	5	7
218	0			1	3086	28/07/14	1	7.8822722	3	1	3875	10	2	3507	1	1				4	905	15/06/22	1	1	1	1	1	1	1	0	0	0	0	0	15/07/22	4	5	20	12/09/22	4	4	16					15/07/22	5	8
220	0			1	3085	19/10/14	1	7.7289529		1	3875	10	2	3507	1	1				4	905	12/07/22	1	1	1	1	1	1	1	0	0	0	0	1	15/07/22	2	2	4	12/09/22	2	2	4					15/07/22	5	7
224	1	10	0	1	3087	12/02/15	0	7.4195757	3	1	3904	11	1	3515	1	1				4	905	15/07/22	1	1	1	1	1	1	1	0	0	0	0	0	19/07/22	2	2	4	13/09/22	3	3	9	07/12/22	3	3	9	19/07/22	2	2
225	1	13	0	1	3114	21/01/15	0	7.4743328	1	15	3875	11	2	3515	1	1				4	905	13/07/22	1	1	1	1	1	1	1	1	1	0	0	0	20/07/22	2	2	4	13/09/22	3	3	9	06/12/22	2	1	2	20/07/22	5	6
226	0			1	3088	05/11/15	0	6.6283369	3	1	3904	11	1	3513	1	1				4	905	22/06/22	1	1	1	1	1	1	1	0	0	0	0	0	19/07/22	0		0	14/09/22	2	1	2	05/12/22	0		0	19/07/22	3	3
227	1	12	0	1	3090	29/10/15	1	6.6995211	3	1	3875	11	1	3515	1	1				4	905	11/07/22	1	1	1	1	1	1	1	0	0	0	0	0	19/07/22	0		0	14/09/22	3	3	9	07/12/22	3	3	9	19/07/22	3	3
228	1	15	0	1	3089	14/07/14	0	8.002738	1	1	3875	11	2	3515	1	1				4	905	15/07/22	1	1	1	1	1	1	1	1	0	0	0	0	27/07/22	3	4	12	14/09/22	3	4	12	06/12/22	4	4	16	26/07/22	5	4
229	0			1	3091	01/08/14	1	7.9425054		1	3875	11	1	3515	1	1				4	905	11/07/22	1	1	1	1	1	1	1	0	0	0	0	0	27/07/22	2	2	4	14/09/22	2	2	4	06/12/22	2	2	4	26/07/22	2	1
230	1	10	0	1	3092	03/11/14	0	7.6960983		1	3875	11	2	3515	1	1	1	05/12/22	1	4	905	15/07/22	1	1	1	1	2	2	1	0	0	0	0	0					16/09/22	3	2	6
231	1	13	0	1	3093	28/02/15	0	7.3702941	3	2	3875	11	2	3515	1	1				4	905	13/07/22	1	1	1	1	1	1	1	0	0	0	0	0	19/07/22	3	3	9	16/09/22	4	5	20	06/12/22	2	2	4	19/07/22	3	2
232	1	16	1	1	3094	09/06/15	0	7.0910335	2	2	3875	11	2	3515	1	1				4	905	12/07/22	1	1	1	1	1	1	1	0	0	0	0	0	19/07/22	3	3	9					06/12/22	4	5	20	19/07/22	4	4
233	0			1	3095	21/08/14	1	7.8904858	1	1	3875	11	1	3515	1	1				4	905	12/07/22	1	1	1	1	1	1	1	1	0	0	0	1	19/07/22	2	2	4	14/09/22	2	1	2	07/12/22	2	2	4	19/07/22	4	4
234	0			1	3096	27/08/14	1	7.8275156	3	1	3875	11	2	3515	1	1				4	905	25/06/22	1	1	1	1	2	1	1	0	0	0	0	0	19/07/22	3	3	9	14/09/22	3	3	9	05/12/22	3	3	9	19/07/22	3	2
235	1	13	0	1	3097	02/08/15	0	6.8911705		1	3902	11	1	3515	1	1				4	905	23/06/22	1	1	1	1	1	1	1	0	0	0	0	0	19/07/22	0		0	14/09/22	2	1	2	06/12/22	3	3	9	19/07/22	3	3
236	0			1	3099	18/01/15	0	7.4880219		1	3875	10	2	3507	1	1				4	905	15/07/22	1	1	1	1	1	1	1	0	0	0	0	0	15/07/22	2	2	4	12/09/22	3	3	9	08/12/22	3	3	9	15/07/22	2	2
237	1	10	0	1	3098	05/09/15	0	6.8473649	1	1		11	1	3513	1	1				4	905	11/07/22	1	1	1	1	1	1	1	1	0	0	0	0	27/07/22	3	3	9					05/12/22	3	3	9	26/07/22	3	4
238	0			1	3100	26/08/14	0	7.8822722	3	1	3875	11	2	3513	1	1				4	905	14/07/22	1	1	1	1	1	1	1	0	0	0	0	0	20/07/22	4	5	20	14/09/22	4	4	16	06/12/22	3	3	9	19/07/22	0	0
239	0			1	3101	19/04/15	0	7.1731691	1	6	3875	11	1	3513	1	1				4	905	21/06/22	1	1	1	1	1	1	1	1	0	0	0	0	20/07/22	3	3	9	14/09/22	3	3	9	07/12/22	2	2	4	20/07/22	0	0
240	1	14	0	1	3102	19/10/15	0	6.6721425	3	1	3875	11	1	3515	1	1				4	905	21/06/22	1	1	1	1	1	1	1	0	0	0	0	0	19/07/22	3	3	9	16/09/22	3	4	12	06/12/22	3	4	12	19/07/22	3	3
241	1	4	0	1	3103	26/04/15	1	7.1540041	3	1	3875	11	1	3515	1	1				4	905	21/06/22	1	1	1	1	2	2	1	0	0	0	0	0	19/07/22	2	2	4	15/09/22	3	3	9	07/12/22	2	1	2	19/07/22	5	6
242	1	10	0	1	3104	05/08/15	1	6.8747435	3	1	3875	11	1	3515	1	1				4	905	20/06/22	1	1	1	1	2	1	1	0	0	0	0	0	18/07/22	4	5	20	13/09/22	3	3	9	05/12/22	4	4	16	18/07/22	5	6
243	0			1	3106	17/11/15	1	6.5900068	3	1	3875	11	1	3515	1	1				4	905	20/06/22	1	1	1	1	1	1	1	0	0	0	0	0	18/07/22	3	3	9	13/09/22	4	5	20					18/07/22	2	1
244	0			1	3105	21/12/15	1	6.4969201		1		11	1	3515	1	1				4	905	20/06/22	1	1	1	1	1	1	1	0	0	0	0	0	18/07/22	4	3	12					07/12/22	3	4	12	18/07/22	4	4
245	0			1	3107	15/10/14	1	7.6796713	2	2	3875	11	2	3515	1	1				4	905	20/06/22	1	1	1	1	1	1	1	0	0	0	0	0	19/07/22	4	5	20	13/09/22	4	6	24	06/12/22	3	4	12	19/07/22	3	2
246	0			1	3108	29/07/15	1	6.9623547	3	1	3875	11	1	3515	1	1				4	905	15/07/22	1	1	1	1	1	1	1	0	0	0	0	0	18/07/22	2	2	4	13/09/22	4	5	20	07/12/22	4	4	16	18/07/22	3	2
247	0			1	3109	05/07/15	1	6.9623547		1	3875	11	1	3515	1	1				4	905	21/06/22	1	1	1	1	1	1	1	0	0	0	0	1	19/07/22	0		0	14/09/22	3	3	9	07/12/22	4	5	20	19/07/22	2	1
248	0			1	3110	16/02/16	0	6.3436003		10		11	1	3515	1	1				4	905	21/06/22	1	1	1	1	1	1	1	0	0	0	0	0	18/07/22	0		0	14/09/22	2	2	4					18/07/22	5	6
249	1	9	0	1	3115	16/04/15	1	7.1813827		1	3875	11	1	3515	1	1				4	905	21/06/22	1	1	1	1	1	1	1	0	1	0	0	1	20/07/22	0		0	15/09/22	2	1	2	07/12/22	2	1	2	20/07/22	2	2
251	0			1	3111	29/09/15	0	6.8062968		1	3085	11	1	3515	1	1				4	905	20/07/22	1	1	1	1	1	1	1	0	0	0	0	0	20/07/22	4	4	16	16/09/22	2	2	4	07/12/22	2	2	4	20/07/22	5	8
252	0			1	3112	08/06/14	1	8.1095142		2	3875	11	2	3514	1	1	1	12/12/22	1	4	905	18/07/22	1	1	1	1	1	1	1	0	0	0	0	0	20/07/22	3	4	12									20/07/22	4	4
253	1	6	0	1	3113	30/12/15	0	6.5489392	1	1	3875	11	1	3514	1	1				4	905	18/07/22	1	1	1	1	1	1	1	1	0	0	0	0	20/07/22	0		0	15/09/22	3	3	9	07/12/22	2	1	2	19/07/22	5	5
[truncated: 728 more columns]
