# Supplementary material for: A digital intervention to support childhood cognition after the COVID-19 pandemic: a pilot trial
Source: Sci Rep. 2024 Jun 18;14:14065. doi: 10.1038/s41598-024-63473-2 (PMC11189556; doi:10.1038/s41598-024-63473-2)
Supplement: Supplementary file 3 — Supplementary Information 3. [file 41598_2024_63473_MOESM3_ESM.xls]

## Sheet: Sheet1
Variable Name	Variable Label	Answer Label	Answer Code	Variable Type
record_id	Record_id	Open ended		Integer
rand_group	Rand_group			Numeric
		Control	0
		Intervention	1
total_intervention_sessions	Total_intervention_Sessions	Open ended		Numeric
intervention_compliance	Intervention Compliance			Numeric
		Did Not Comply (<16 sessions)	0
		Did Comply (>=16 sessions)	1
state1_2b	State			Numeric
		VIC	1
		NSW	2
		ACT	3
		QLD	4
		NT	5
		SA	6
		WA	7
		TAS	8
part_id	Participant ID	Open ended		Integer
child_dob	Child DOB	Open ended		Numeric
child_gender	Child Gender			Numeric
		Female	0
		Male	1
		Gender variant/Non-conforming	2
		Not Listed	3
consent_age	Child Age at Consent	Open ended		Numeric
child_ethnicity	Child Ethnicity			Numeric
		Indigenous Australian and/or Torres Strait Islander	1
		Asian	2
		White/European	3
		African/Middle Eastern	4
		Other	5
		Prefer not to Say	6
parent_relationship_child	Parent/Guardian Relationship to child			Numeric
		Mother	1
		Father	2
		Legal Guardian	3
		Adoptive Mother	4
		Adoptive Father	5
		Foster Mother	6
		Foster Father	7
		Aunt	8
		Uncle	9
		Grandmother	10
		Grandfather	11
		Professional Carer	12
		Other	13
		Stepmother	14
		Sister	15
postcode1_2b	Postcode	Open ended		Integer
school_name1_2b	School Name			Numeric
		Casterton Primary School	1
		Carwatha College P-12	2
		Albert St Primary School	3
		Carisbrook Primary School	4
		Koondrook Primary School	5
		Tatura Primary School	6
		Heywood Consolidated School	7
		Cathedral College Wangarrata	8
		Ballarat Christian College	9
		Lucknow Primary School	10
		Bairnsdale West Primary School	11
child_grade1_2b	Childs Grade			Numeric
		Grade 1	1
		Grade 2	2
teacher_id_2b	Educator ID	Open ended		Numeric
consent_received_2b	Consent Received?			Numeric
		No	0
		Yes	1
eligible_2b	Is Child Eligible?			Numeric
		No	0
		Yes	1
lost_to_followup_2b	Lost To Follow Up			Numeric
		Lost to Follow Up	1
		Withdrew	2
date_withdrew	Date Withdrew from Study	Open ended		Numeric
withdrew_reason_2b	Reason withdrew from study			Numeric
		Moved Schools	1
		Participant Distress	2
mm_code	Modified Monash Model			Numeric
seifa_code	SEIFA	Open ended		Numeric
p_consent_date_2b	Consent Form Date	Open ended		Numeric
p_consent_overall_2b	I have been asked to take part in the Monash University research project specifi			Numeric
		No	0
		Yes	1
p_consent_1_2b	Completing some short questionnaires about my childs development and behaviour			Numeric
		Yes	1
		No	2
p_consent_2_2b	My child completing up to 20 training sessions using a new touchscreen training			Numeric
		Yes	1
		No	2
p_consent_3_2b	My child completing computerised assessments of executive function skills before			Numeric
		Yes	1
		No	2
p_consent_4_2b	Being contacted by researchers involved in this project about future projects I			Numeric
		Yes	1
		No	2
p_consent_5_2b	Data collected during this project being shared with other related projects at M			Numeric
		Yes	1
		No	2
p_consent_6_2b	My childs school receiving information about my childs performance if requested			Numeric
		Yes	1
		No	2
p_consent_heritage_2b	Is your child of Aboriginal or Torres Strait Islander origin?			Numeric
		No	0
		Yes, Aboriginal	1
		Yes, Torres Strait Islander	2
screen_iq_2b	Does your child have an intellectual disability (IQ < 70)?			Numeric
		No	0
		Yes	1
screen_physical_2b	Does your child have any physical issues that would impact on their ability to c			Numeric
		No	0
		Yes	1
screen_nonverbal_2b	Is your child non-verbal?			Numeric
		No	0
		Yes	1
screen_disorder_2b	Does your child have a formal diagnosis of a developmental or neurological disor			Numeric
		No	0
		Yes	1
ds_date_1	Pre - Digit Span Date	Open ended		Numeric
ds_span_1	Pre - Digit Span Max Span	Open ended		Numeric
ds_total_correct_1	Pre - Digit Span Total Correct	Open ended		Numeric
ds_total_score_1	Pre - Digit Span Total Score	Open ended		Numeric
ds_date_2	Post - Digit Span Date	Open ended		Numeric
ds_span_2	Post - Digit Span Max Span	Open ended		Numeric
ds_total_correct_2	Post - Digit Span Total Correct	Open ended		Numeric
ds_total_score_2	Post - Digit Span Total Score	Open ended		Numeric
ds_date_3	FU - Digit Span Date	Open ended		Numeric
ds_span_3	FU - Digit Span Max Span	Open ended		Numeric
ds_total_correct_3	FU - Digit Span Total Correct	Open ended		Numeric
ds_total_score_3	FU - Digit Span Total Score	Open ended		Numeric
corsi_date_1	Pre - Corsi Date	Open ended		Numeric
corsi_max_span_1	Pre - Corsi Max Span	Open ended		Numeric
corsi_total_correct_1	Pre - Corsi Total Correct	Open ended		Numeric
corsi_total_score_1	Pre - Corsi Total Score	Open ended		Numeric
corsi_date_2	Post - Corsi Date	Open ended		Numeric
corsi_max_span_2	Post - Corsi Max Span	Open ended		Numeric
corsi_total_correct_2	Post - Corsi Total Correct	Open ended		Numeric
corsi_total_score_2	Post - Corsi Total Score	Open ended		Numeric
corsi_date_3	FU - Corsi Date	Open ended		Numeric
corsi_max_span_3	FU - Corsi Max Span	Open ended		Numeric
corsi_total_correct_3	FU - Corsi Total Correct	Open ended		Numeric
corsi_total_score_3	FU - Corsi Total Score	Open ended		Numeric
dccs_date_1	Pre - DCCS Date	Open ended		Numeric
dccs_total_pre_1	Pre - Preswitch Score	Open ended		Numeric
dccs_total_post_1	Pre - Postswitch Score	Open ended		Numeric
dccs_total_adv_1	Pre - Advanced Score	Open ended		Numeric
dccs_total_overall_1	Pre - Overall Score	Open ended		Numeric
dccs_date_2	Post - DCCS Date	Open ended		Numeric
dccs_total_pre_2	Post - Preswitch Score	Open ended		Numeric
dccs_total_post_2	Post - Postswitch Score	Open ended		Numeric
dccs_total_adv_2	Post - Advanced Score	Open ended		Numeric
dccs_total_overall_2	Post - Overall Score	Open ended		Numeric
dccs_date_3	FU - DCCS Date	Open ended		Numeric
dccs_total_pre_3	FU - Preswitch Score	Open ended		Numeric
dccs_total_post_3	FU - Postswitch Score	Open ended		Numeric
dccs_total_adv_3	FU - Advanced Score	Open ended		Numeric
dccs_total_overall_3	FU - Overall Score	Open ended		Numeric
ant_date_1	Pre - Ant Date	Open ended		Numeric
ant_time_1	Time ANT Compelted Pre	Open ended		String
ant_omissn_1	ANT_omissn_1	Open ended		Numeric
ant_num_inc_1	ANT_num_inc_1	Open ended		Integer
ant_mean_inc_rt_1	ANT_mean_inc_RT_1	Open ended		Numeric
ant_med_inc_rt_1	ANT_med_inc_RT_1	Open ended		Numeric
ant_num_cor_1	ANT_num_cor_1	Open ended		Integer
ant_mean_cor_rt_1	ANT_mean_cor_RT_1	Open ended		Numeric
ant_median_cor_rt_1	ANT_median_cor_RT_1	Open ended		Numeric
ant_prop_cor_1	ANT_prop_cor_1	Open ended		Numeric
ant_prop_incor_1	ANT_prop_incor_1	Open ended		Numeric
ant_med_cg_rt_1	ANT_med_cg_RT_1	Open ended		Numeric
ant_med_incg_rt_1	ANT_med_incg_RT_1	Open ended		Numeric
ant_conflict_1	ANT_conflict_1	Open ended		Numeric
ant_med_nocue_rt_1	ANT_med_nocue_RT_1	Open ended		Numeric
ant_med_dblcue_rt_1	ANT_med_dblcue_RT_1	Open ended		Numeric
ant_med_nocue_rt_nf_1	ANT_med_nocue_RT_NF_1	Open ended		Numeric
ant_med_dblcue_rt_nf_1	ANT_med_dblcue_RT_NF_1	Open ended		Numeric
ant_alert_nf_1	ANT_alert_NF_1	Open ended		Numeric
ant_med_ctrcue_rt_1	ANT_med_ctrcue_RT_1	Open ended		Numeric
ant_med_sptlcue_rt_1	ANT_med_sptlcue_RT_1	Open ended		Numeric
ant_med_ctrcue_rt_nf_1	ANT_med_ctrcue_RT_NF_1	Open ended		Numeric
ant_med_sptlcue_rt_nf_1	ANT_med_sptlcue_RT_NF_1	Open ended		Numeric
ant_orient_nf_1	ANT_orient_NF_1	Open ended		Numeric
ant_date_2	Post - Ant Date	Open ended		Numeric
ant_time_2	Time ANT Completed Post	Open ended		String
ant_omissn_2	ANT_omissn_2	Open ended		Numeric
ant_num_inc_2	ANT_num_inc_2	Open ended		Numeric
ant_mean_inc_rt_2	ANT_mean_inc_RT_2	Open ended		Numeric
ant_med_inc_rt_2	ANT_med_inc_RT_2	Open ended		Numeric
ant_num_cor_2	ANT_num_cor_2	Open ended		Integer
ant_mean_cor_rt_2	ANT_mean_cor_RT_2	Open ended		Numeric
ant_median_cor_rt_2	ANT_median_cor_RT_2	Open ended		Numeric
ant_prop_cor_2	ANT_prop_cor_2	Open ended		Numeric
ant_prop_incor_2	ANT_prop_incor_2	Open ended		Numeric
ant_med_cg_rt_2	ANT_med_cg_RT_2	Open ended		Numeric
ant_med_incg_rt_2	ANT_med_incg_RT_2	Open ended		Numeric
ant_conflict_2	ANT_conflict_2	Open ended		Numeric
ant_med_nocue_rt_2	ANT_med_nocue_RT_2	Open ended		Numeric
ant_med_dblcue_rt_2	ANT_med_dblcue_RT_2	Open ended		Numeric
ant_med_ctrcue_rt_2	ANT_med_ctrcue_RT_2	Open ended		Numeric
ant_med_sptlcue_rt_2	ANT_med_sptlcue_RT_2	Open ended		Numeric
ant_med_ctrcue_rt_nf_2	ANT_med_ctrcue_RT_NF_2	Open ended		Numeric
ant_med_nocue_rt_nf_2	ANT_med_nocue_RT_NF_2	Open ended		Numeric
ant_med_dblcue_rt_nf_2	ANT_med_dblcue_RT_NF_2	Open ended		Numeric
ant_alert_nf_2	ANT_alert_NF_2	Open ended		Numeric
ant_med_sptlcue_rt_nf_2	ANT_med_sptlcue_RT_NF_2	Open ended		Numeric
ant_orient_nf_2	ANT_orient_NF_2	Open ended		Numeric
ant_date_3	FU - Ant Date	Open ended		Numeric
ant_time_3	Time ANT Completed Follow Up	Open ended		String
ant_omissn_3	ANT_omissn_3	Open ended		Numeric
ant_num_inc_3	ANT_num_inc_3	Open ended		Integer
ant_mean_inc_rt_3	ANT_mean_inc_RT_3	Open ended		Numeric
ant_med_inc_rt_3	ANT_med_inc_RT_3	Open ended		Numeric
ant_num_cor_3	ANT_num_cor_3	Open ended		Integer
ant_mean_cor_rt_3	ANT_mean_cor_RT_3	Open ended		Numeric
ant_median_cor_rt_3	ANT_median_cor_RT_3	Open ended		Numeric
ant_prop_cor_3	ANT_prop_cor_3	Open ended		Numeric
ant_prop_incor_3	ANT_prop_incor_3	Open ended		Numeric
ant_med_cg_rt_3	ANT_med_cg_RT_3	Open ended		Numeric
ant_med_incg_rt_3	ANT_med_incg_RT_3	Open ended		Numeric
ant_conflict_3	ANT_conflict_3	Open ended		Numeric
ant_med_nocue_rt_3	ANT_med_nocue_RT_3	Open ended		Numeric
ant_med_dblcue_rt_3	ANT_med_dblcue_RT_3	Open ended		Numeric
ant_med_ctrcue_rt_3	ANT_med_ctrcue_RT_3	Open ended		Numeric
ant_med_sptlcue_rt_3	ANT_med_sptlcue_RT_3	Open ended		Numeric
ant_med_nocue_rt_nf_3	ANT_med_nocue_RT_NF_3	Open ended		Numeric
ant_med_dblcue_rt_nf_3	ANT_med_dblcue_RT_NF_3	Open ended		Numeric
ant_alert_nf_3	ANT_alert_NF_3	Open ended		Numeric
ant_med_ctrcue_rt_nf_3	ANT_med_ctrcue_RT_NF_3	Open ended		Numeric
ant_med_sptlcue_rt_nf_3	ANT_med_sptlcue_RT_NF_3	Open ended		Numeric
ant_orient_nf_3	ANT_orient_NF_3	Open ended		Numeric
kb_date	KBIT Date Completed	Open ended		Numeric
kb_verbal_know_raw	Verbal Knowledge Raw Score	Open ended		Numeric
kb_matrices_raw	Matrices Raw Score	Open ended		Numeric
kb_riddles_raw	Riddles Raw Score	Open ended		Numeric
kb_verbal_sum	Verbal IQ Sum	Open ended		Numeric
kb_verbal_standard	Verbal Standard Score	Open ended		Integer
kb_nonverbal_sum	Nonverbal IQ Sum	Open ended		Numeric
kn_nonverbal_standard	Nonverbal Standard Score	Open ended		Integer
kb_iq_standard	Composite Standard Score	Open ended		Integer
demo_date	Parent Demographic Survey Date	Open ended		Numeric
demo_parent_gender	Parent Gender			Numeric
		Female	0
		Male	1
		Gender variant/Non-conforming	2
		Not Listed (please specify)	3
demo_parent_dob	Parent DOB	Open ended		Numeric
demo_married	6. What is your current marital status?			Numeric
		Married	1
		Divorced/Separated	2
		In a de facto relationship	3
		In a relationship but not living with partner	4
		Not in a relationship	5
demo_edu	7. What is the highest level of education you have achieved?			Numeric
		Primary school	1
		Year 9	2
		Year 10 or 11	3
		Year 12 (VCE/VCAL/tech school/matriculation or equivalent)	4
		Certificate	5
		Partial University/college/TAFE qualification (at least one year)	6
		Completed University/college/TAFE (e.g. Bachelor Degree, Diploma)	7
		Postgraduate study (e.g. Masters, Doctoral, PhD)	8
		Other Qualification	9
demo_employed	9. How many people in your household are currently employed ?	Open ended		Numeric
demo_work	8. What is your current work status?			Numeric
		Employed full-time (30+ hours/week)	1
		Employed part-time	2
		Employed casually	3
		Employed, but on maternity leave	4
		Full time student	5
		Unemployed and looking for work	6
		Full time parent/carer	7
		Not in paid employment	8
demo_industry	8b. Which of the following best describes your current occupation industry?			Numeric
		Administration, Business, Management & Financial	1
		Science, Computing & Engineering	2
		Legal, Community & Protective Services	3
		Healthcare & Personal Care	4
		Maintenance, Construction & Installation	5
		Education, Library & Training	6
		Arts, Design, Entertainment, Sports, Production & Media	7
		Food, Service & Sales	8
		Farming, Fishing, and Forestry	9
		Other	10
demo_income	10. What is your combined household income before tax?			Numeric
		Less than $19,999	1
		$20,000 - $39,999	2
		$40,000 - $59,999	3
		$60,000 - $79,999	4
		$80,000 - $99,999	5
		$100,000 +	6
		Prefer not to say	7
demo_main_lang_1	Main Language Spoken in home 1			Numeric
		English	1
		Sindhi	2
		Spanish	3
		Romanian	4
		Tamil	5
demo_main_lang_2	Main Language Spoken in home 2			Numeric
		Filipino	1
		Romanian	2
		Tamil	3
demo_living_1	12. How many people are currently living in your household?	Open ended		Numeric
demo_living_2	13. How many adults (18+ years) currently live in your household?	Open ended		Numeric
demo_living_3	14. How many children (< 18 years) currently live in your household?	Open ended		Numeric
demo_siblings	15. How many siblings does your child have?	Open ended		Numeric
demo_lives_with	16. Which of the following best describes who your child currently lives with?			Numeric
		Child living with both biological mother and father	1
		Child living with biological mother	2
		Child living with biological father	3
		Child living part time with biological mother and father in separate households	4
		Child living with at least one other caregiver/legal guardian/relative	5
		Other	6
demo_child_english	21. Is English your childs first language?			Numeric
		No	0
		Yes	1
demo_child_eng_level	21a. If no, please state how well your child speaks English:			Numeric
		Very well	1
		Well	2
		Not well	3
		Not at all	4
demo_child_other_lang	Other Language spoken by Child			Numeric
		Romanian	1
		Sindhi	2
		Tamil	3
demo_schooling	Schooling Type			Numeric
		Mainstream, aide	1
		Mainstream, no aide	2
		Special School	3
		Home schooled	4
		No formal schooling	5
demo_events	23. Has your child experienced any significant life events in the past 12 months			Numeric
		No	0
		Yes	1
demo_sig_events_1	Significant Life Events 1			Numeric
		Change of residence	1
		Major Surgery for Child	2
		Death of a close friend/relative	3
		Birth of new sibling	4
		Migrating To Australia	5
		Major Medical Event/Illness of Close Family Member	6
		Change in parent/carer custody	7
		Parental Divorce	8
demo_sig_events_2	Significant Life Events 2			Numeric
		Change of residence	1
		Major Surgery for Child	2
		Death of a close friend/relative	3
		Birth of new sibling	4
		Migrating To Australia	5
		Major Medical Event/Illness of Close Family Member	6
		Change in parent/carer custody	7
		Parental Divorce	8
demo_sig_events_total	Total Number of Significant Life Events	Open ended		Numeric
demo_diag_1	Child First Diagnoses			Numeric
		ASD	1
		ADHD	2
		Blind/Vision Impaired	3
		Cerebal Palsey	4
		ID	10
		Dyslexia	11
		ODD	12
demo_diag_2	Child Second Diagnosis			Numeric
		Dyslexia	1
		Developmental Delay	2
		Specific Learning Disorder	3
demo_medical	25. Does your child have any medical conditions that have an impact on his/her d			Numeric
		No	0
		Yes	1
demo_allergies	Allergies			Numeric
		No	0
		Yes	1
demo_asthma	Asthma			Numeric
		No	0
		Yes	1
demo_migraines	Migraines			Numeric
		No	0
		Yes	1
demo_diabetes	Diabetes			Numeric
		No	0
		Yes	1
demo_uc	Ulcerative Colitis			Numeric
		No	0
		Yes	1
demo_meds	26. Does your child currently take any medication?			Numeric
		No	0
		Yes	1
demo_med_1	Stimulant Medication (e.g. ritalin)	Open ended		Numeric
demo_med_2	Asthma Medication (e.g. reliever/preventer)	Open ended		Numeric
demo_med_3	Antihistamene Medication (e.g. Zyrtec)	Open ended		Numeric
demo_med_4	Vitamins (e.g. multivitamin, iron)	Open ended		Numeric
demo_med_5	Antidepressant Medication (e.g. prozac)	Open ended		Numeric
demo_med_6	Diabetes Medication (e.g. insulin)	Open ended		Numeric
demo_med_7	Aminosalicylate Medication (e.g. mesalamine granules)	Open ended		Numeric
demo_med_8	Hormone Medication (e.g. melatonin)	Open ended		Numeric
demo_aba	a. Applied Behaviour Analysis therapist (ABA)			Numeric
		None	0
		1-5 hours	1
		6-10 hours	2
		10-20 hours	3
		20+ hours	4
demo_chiro	b. Chiropractor			Numeric
		None	0
		1-5 hours	1
		6-10 hours	2
		10-20 hours	3
		20+ hours	4
demo_diet	c. Dietician			Numeric
		None	0
		1-5 hours	1
		6-10 hours	2
		10-20 hours	3
		20+ hours	4
demo_homeo	d. Homeopath			Numeric
		None	0
		1-5 hours	1
		6-10 hours	2
		10-20 hours	3
		20+ hours	4
demo_nat	e. Naturopath			Numeric
		None	0
		1-5 hours	1
		6-10 hours	2
		10-20 hours	3
		20+ hours	4
demo_ot	f. Occupational therapist			Numeric
		None	0
		1-5 hours	1
		6-10 hours	2
		10-20 hours	3
		20+ hours	4
demo_osteo	g. Osteopath			Numeric
		None	0
		1-5 hours	1
		6-10 hours	2
		10-20 hours	3
		20+ hours	4
demo_paed	h. Paediatrician			Numeric
		None	0
		1-5 hours	1
		6-10 hours	2
		10-20 hours	3
		20+ hours	4
demo_physio	i. Physiotherapist			Numeric
		None	0
		1-5 hours	1
		6-10 hours	2
		10-20 hours	3
		20+ hours	4
demo_psychi	j. Psychiatrist			Numeric
		None	0
		1-5 hours	1
		6-10 hours	2
		10-20 hours	3
		20+ hours	4
demo_psycho	k. Psychologist			Numeric
		None	0
		1-5 hours	1
		6-10 hours	2
		10-20 hours	3
		20+ hours	4
demo_sp	l. Speech pathologist			Numeric
		None	0
		1-5 hours	1
		6-10 hours	2
		10-20 hours	3
		20+ hours	4
demo_other	m. Other			Numeric
		None	0
		1-5 hours	1
		6-10 hours	2
		10-20 hours	3
		20+ hours	4
demo_thera	Play/Art Therapist	Open ended		Numeric
demo_couns	Counsellor	Open ended		Numeric
demo_tablet	28. Does your child have access to a tablet (iPad or other) at home?			Numeric
		No	0
		Yes	1
demo_tablet_type	Tablet Use Type			Numeric
		iPad	1
		Android Tablet (i.e. Lenovo/Samsung)	2
		Non tablet Device	3
		Acces to Tablet and Non Tablet Device	4
demo_tablet_age	29. At approximately what age did your child start using the tablet/other device			Numeric
		Does not use a tablet/other	0
		1-2 years	1
		3-4 years	2
		5-6 years	3
		7-8 years	4
		9-10 years	5
demo_tablet_use	30. In a week how often does your child use the tablet?			Numeric
		Never	0
		1-2 times	1
		3-4 times	2
		5-6 times	3
		6+	4
demo_tablet_time	31. What is the average time that your child spends using the tablet a day?			Numeric
		None	0
		1-5 minutes	1
		6-10 minutes	2
		11-15 minutes	3
		16-20 minutes	4
		31-35 minutes	5
		36-40 minutes	6
		41+ minutes	7
p_sdq_date_1	Pre: SDQ Date	Open ended		Numeric
p_sdq_1_1	Considerate of other peoples feelings			Numeric
		Not True	0
		Somewhat True	1
		Certainly True	2
p_sdq_2_1	Restless, overactive, cannot stay still for long			Numeric
		Not True	0
		Somewhat True	1
		Certainly True	2
p_sdq_3_1	Often complains of headaches, stomach-aches or sickness			Numeric
		Not True	0
		Somewhat True	1
		Certainly True	2
p_sdq_4_1	Shares readily with other children, for example toys, treats, pencils			Numeric
		Not True	0
		Somewhat True	1
		Certainly True	2
p_sdq_5_1	Often loses temper			Numeric
		Not True	0
		Somewhat True	1
		Certainly True	2
p_sdq_6_1	Rather solitary, prefers to play alone			Numeric
		Not True	0
		Somewhat True	1
		Certainly True	2
p_sdq_7_1	Generally well behaved, usually does what adults request			Numeric
		Certainly True	0
		Somewhat True	1
		Not True	2
p_sdq_8_1	Many worries or often seems worried			Numeric
		Not True	0
		Somewhat True	1
		Certainly True	2
p_sdq_9_1	Helpful if someone is hurt, upset or feeling ill			Numeric
		Not True	0
		Somewhat True	1
		Certainly True	2
p_sdq_10_1	Constantly fidgeting or squirming			Numeric
		Not True	0
		Somewhat True	1
		Certainly True	2
p_sdq_11_1	Has at least one good friend			Numeric
		Certainly True	0
		Somewhat True	1
		Not True	2
p_sdq_12_1	Often fights with other children or bullies them			Numeric
		Not True	0
		Somewhat True	1
		Certainly True	2
p_sdq_13_1	Often unhappy, depressed or tearful			Numeric
		Not True	0
		Somewhat True	1
		Certainly True	2
p_sdq_14_1	Generally liked by other children			Numeric
		Certainly True	0
		Somewhat True	1
		Not True	2
p_sdq_15_1	Easily distracted, concentration wanders			Numeric
		Not True	0
		Somewhat True	1
		Certainly True	2
p_sdq_16_1	Nervous or clingy in new situations, easily loses confidence			Numeric
		Not True	0
		Somewhat True	1
		Certainly True	2
p_sdq_17_1	Kind to younger children			Numeric
		Not True	0
		Somewhat True	1
		Certainly True	2
p_sdq_18_1	Often lies or cheats			Numeric
		Not True	0
		Somewhat True	1
		Certainly True	2
p_sdq_19_1	Picked on or bullied by other children			Numeric
		Not True	0
		Somewhat True	1
		Certainly True	2
p_sdq_20_1	Often volunteers to help others (parents, teachers, other children)			Numeric
		Not True	0
		Somewhat True	1
		Certainly True	2
p_sdq_21_1	Thinks things out before acting			Numeric
		Certainly True	0
		Somewhat True	1
		Not True	2
p_sdq_22_1	Steals from home, school or elsewhere			Numeric
		Not True	0
		Somewhat True	1
		Certainly True	2
p_sdq_23_1	Gets along better with adults than with other children			Numeric
		Not True	0
		Somewhat True	1
		Certainly True	2
p_sdq_24_1	Many fears, easily scared			Numeric
		Not True	0
		Somewhat True	1
		Certainly True	2
p_sdq_25_1	Good attention span, sees work through to the end			Numeric
		Certainly True	0
		Somewhat True	1
		Not True	2
p_sdq_emotion_1	Emotion Score Pre	Open ended		Numeric
p_sdq_conduct_1	Conduct Problems Score Pre	Open ended		Numeric
p_sdq_hyper_1	Hyperactivity Score Pre	Open ended		Numeric
p_sdq_peer_1	Peer Problems Score Pre	Open ended		Numeric
p_sdq_prosoc_1	Prosocial Score Pre	Open ended		Numeric
p_sdq_total_1	Total Difficulties Score Pre	Open ended		Numeric
p_sdq_emotion_cat_1	Emotional Problems Category Pre			Numeric
		Normal	1
		Borderline	2
		Abnormal	3
p_sdq_conduct_cat_1	Conduct Problems Category Pre			Numeric
		Normal	1
		Borderline	2
		Abnormal	3
p_sdq_hyper_cat_1	Hyperactivity Category Pre			Numeric
		Normal	1
		Borderline	2
		Abnormal	3
p_sdq_peer_cat_1	Peer Problems Category Pre			Numeric
		Normal	1
		Borderline	2
		Abnormal	3
p_sdq_prosoc_cat_1	Prosocial Catagory Pre			Numeric
		Normal	1
		Borderline	2
		Abnormal	3
p_sdq_total_cat_1	Total Difficulties Category Pre			Numeric
		Normal	1
		Borderline	2
		Abnormal	3
p_sdq_date_2	Post: SDQ Date	Open ended		Numeric
p_sdq_1_2	Considerate of other peoples feelings			Numeric
		Not True	0
		Somewhat True	1
		Certainly True	2
p_sdq_2_2	Restless, overactive, cannot stay still for long			Numeric
		Not True	0
		Somewhat True	1
		Certainly True	2
p_sdq_3_2	Often complains of headaches, stomach-aches or sickness			Numeric
		Not True	0
		Somewhat True	1
		Certainly True	2
p_sdq_4_2	Shares readily with other children, for example toys, treats, pencils			Numeric
		Not True	0
		Somewhat True	1
		Certainly True	2
p_sdq_5_2	Often loses temper			Numeric
		Not True	0
		Somewhat True	1
		Certainly True	2
p_sdq_6_2	Rather solitary, prefers to play alone			Numeric
		Not True	0
		Somewhat True	1
		Certainly True	2
p_sdq_7_2	Generally well behaved, usually does what adults request			Numeric
		Certainly True	0
		Somewhat True	1
		Not True	2
p_sdq_8_2	Many worries or often seems worried			Numeric
		Not True	0
		Somewhat True	1
		Certainly True	2
p_sdq_9_2	Helpful if someone is hurt, upset or feeling ill			Numeric
		Not True	0
		Somewhat True	1
		Certainly True	2
p_sdq_10_2	Constantly fidgeting or squirming			Numeric
		Not True	0
		Somewhat True	1
		Certainly True	2
p_sdq_11_2	Has at least one good friend			Numeric
		Certainly True	0
		Somewhat True	1
		Not True	2
p_sdq_12_2	Often fights with other children or bullies them			Numeric
		Not True	0
		Somewhat True	1
		Certainly True	2
p_sdq_13_2	Often unhappy, depressed or tearful			Numeric
		Not True	0
		Somewhat True	1
		Certainly True	2
p_sdq_14_2	Generally liked by other children			Numeric
		Certainly True	0
		Somewhat True	1
		Not True	2
p_sdq_15_2	Easily distracted, concentration wanders			Numeric
		Not True	0
		Somewhat True	1
		Certainly True	2
p_sdq_16_2	Nervous or clingy in new situations, easily loses confidence			Numeric
		Not True	0
		Somewhat True	1
		Certainly True	2
p_sdq_17_2	Kind to younger children			Numeric
		Not True	0
		Somewhat True	1
		Certainly True	2
p_sdq_18_2	Often lies or cheats			Numeric
		Not True	0
		Somewhat True	1
		Certainly True	2
p_sdq_19_2	Picked on or bullied by other children			Numeric
		Not True	0
		Somewhat True	1
		Certainly True	2
p_sdq_20_2	Often volunteers to help others (parents, teachers, other children)			Numeric
		Not True	0
		Somewhat True	1
		Certainly True	2
p_sdq_21_2	Thinks things out before acting			Numeric
		Certainly True	0
		Somewhat True	1
		Not True	2
p_sdq_22_2	Steals from home, school or elsewhere			Numeric
		Not True	0
		Somewhat True	1
		Certainly True	2
p_sdq_23_2	Gets along better with adults than with other children			Numeric
		Not True	0
		Somewhat True	1
		Certainly True	2
p_sdq_24_2	Many fears, easily scared			Numeric
		Not True	0
		Somewhat True	1
		Certainly True	2
p_sdq_25_2	Good attention span, sees work through to the end			Numeric
		Certainly True	0
		Somewhat True	1
		Not True	2
p_sdq_emotion_2	Emotion Score Post	Open ended		Numeric
p_sdq_conduct_2	Conduct Problems Score Post	Open ended		Numeric
p_sdq_hyper_2	Hyperactivity Score Post	Open ended		Numeric
p_sdq_peer_2	Peer Problems Score Post	Open ended		Numeric
p_sdq_prosoc_2	Prosocial Score Post	Open ended		Numeric
p_sdq_total_2	Total Difficulties Score Post	Open ended		Numeric
p_sdq_emotion_cat_2	Emotional Problems Category Post			Numeric
		Normal	1
		Borderline	2
		Abnormal	3
p_sdq_conduct_cat_2	Conduct Problems Category Post			Numeric
		Normal	1
		Borderline	2
		Abnormal	3
p_sdq_hyper_cat_2	Hyperactivity Category Post			Numeric
		Normal	1
		Borderline	2
		Abnormal	3
p_sdq_peer_cat_2	Peer Problems Category Post			Numeric
		Normal	1
		Borderline	2
		Abnormal	3
p_sdq_prosoc_cat_2	Prosocial Catagory Post			Numeric
		Normal	1
		Borderline	2
		Abnormal	3
p_sdq_total_cat_2	Total Difficulties Category Post			Numeric
		Normal	1
		Borderline	2
		Abnormal	3
p_sdq_date_3	FU: SDQ Date	Open ended		Numeric
p_sdq_1_3	Considerate of other peoples feelings			Numeric
		Not True	0
		Somewhat True	1
		Certainly True	2
p_sdq_2_3	Restless, overactive, cannot stay still for long			Numeric
		Not True	0
		Somewhat True	1
		Certainly True	2
p_sdq_3_3	Often complains of headaches, stomach-aches or sickness			Numeric
		Not True	0
		Somewhat True	1
		Certainly True	2
p_sdq_4_3	Shares readily with other children, for example toys, treats, pencils			Numeric
		Not True	0
		Somewhat True	1
		Certainly True	2
p_sdq_5_3	Often loses temper			Numeric
		Not True	0
		Somewhat True	1
		Certainly True	2
p_sdq_6_3	Rather solitary, prefers to play alone			Numeric
		Not True	0
		Somewhat True	1
		Certainly True	2
p_sdq_7_3	Generally well behaved, usually does what adults request			Numeric
		Certainly True	0
		Somewhat True	1
		Not True	2
p_sdq_8_3	Many worries or often seems worried			Numeric
		Not True	0
		Somewhat True	1
		Certainly True	2
p_sdq_9_3	Helpful if someone is hurt, upset or feeling ill			Numeric
		Not True	0
		Somewhat True	1
		Certainly True	2
p_sdq_10_3	Constantly fidgeting or squirming			Numeric
		Not True	0
		Somewhat True	1
		Certainly True	2
p_sdq_11_3	Has at least one good friend			Numeric
		Certainly True	0
		Somewhat True	1
		Not True	2
p_sdq_12_3	Often fights with other children or bullies them			Numeric
		Not True	0
		Somewhat True	1
		Certainly True	2
p_sdq_13_3	Often unhappy, depressed or tearful			Numeric
		Not True	0
		Somewhat True	1
		Certainly True	2
p_sdq_14_3	Generally liked by other children			Numeric
		Certainly True	0
		Somewhat True	1
		Not True	2
p_sdq_15_3	Easily distracted, concentration wanders			Numeric
		Not True	0
		Somewhat True	1
		Certainly True	2
p_sdq_16_3	Nervous or clingy in new situations, easily loses confidence			Numeric
		Not True	0
		Somewhat True	1
		Certainly True	2
p_sdq_17_3	Kind to younger children			Numeric
		Not True	0
		Somewhat True	1
		Certainly True	2
p_sdq_18_3	Often lies or cheats			Numeric
		Not True	0
		Somewhat True	1
		Certainly True	2
p_sdq_19_3	Picked on or bullied by other children			Numeric
		Not True	0
		Somewhat True	1
		Certainly True	2
p_sdq_20_3	Often volunteers to help others (parents, teachers, other children)			Numeric
		Not True	0
		Somewhat True	1
		Certainly True	2
p_sdq_21_3	Thinks things out before acting			Numeric
		Certainly True	0
		Somewhat True	1
		Not True	2
p_sdq_22_3	Steals from home, school or elsewhere			Numeric
		Not True	0
		Somewhat True	1
		Certainly True	2
p_sdq_23_3	Gets along better with adults than with other children			Numeric
		Not True	0
		Somewhat True	1
		Certainly True	2
p_sdq_24_3	Many fears, easily scared			Numeric
		Not True	0
		Somewhat True	1
		Certainly True	2
p_sdq_25_3	Good attention span, sees work through to the end			Numeric
		Certainly True	0
		Somewhat True	1
		Not True	2
p_sdq_emotion_3	Emotion Score FU	Open ended		Numeric
p_sdq_conduct_3	Conduct Problems Score FU	Open ended		Numeric
p_sdq_hyper_3	Hyperactivity Score FU	Open ended		Numeric
p_sdq_peer_3	Peer Problems Score FU	Open ended		Numeric
p_sdq_prosoc_3	Prosocial Score FU	Open ended		Numeric
p_sdq_total_3	Total Difficulties Score FU	Open ended		Numeric
p_sdq_emotion_cat_3	Emotional Problems Category FU			Numeric
		Normal	1
		Borderline	2
		Abnormal	3
p_sdq_conduct_cat_3	Conduct Problems Category FU			Numeric
		Normal	1
		Borderline	2
		Abnormal	3
p_sdq_hyper_cat_3	Hyperactivity Category FU			Numeric
		Normal	1
		Borderline	2
		Abnormal	3
p_sdq_peer_cat_3	Peer Problems Category FU			Numeric
		Normal	1
		Borderline	2
		Abnormal	3
p_sdq_prosoc_cat_3	Prosocial Catagory FU			Numeric
		Normal	1
		Borderline	2
		Abnormal	3
p_sdq_total_cat_3	Total Difficulties Category FU			Numeric
		Normal	1
		Borderline	2
		Abnormal	3
p_dmq_date_1	Pre: DMQ Date	Open ended		Numeric
p_dmq_1_1	1. Works on a new problem until he or she can do it	Open ended		Numeric
p_dmq_14_1	2. Completes school work, even if it takes a long time	Open ended		Numeric
p_dmq_17_1	3. Tries to figure out all the steps needed to solve a problem	Open ended		Numeric
p_dmq_23_1	4. Works for a long time trying to do something challenging	Open ended		Numeric
p_dmq_29_1	5. Will work for a long time trying to solve a problem for school	Open ended		Numeric
p_dmq_40_1	6. Prefers to try challenging problems instead of easy ones	Open ended		Numeric
p_dmq_score_cp	Cognitive Persistence - Total Score	Open ended		Numeric
p_fad_date_1	Pre: FAD Date	Open ended		Numeric
fad_1	1. Planning family activities is difficult because we misunderstand each other.			Numeric
		Strongly Disagree	1
		Disagree	2
		Agree	3
		Strongly Agree	4
fad_2	2. In time of crisis we can turn to each other for support.			Numeric
		Strongly Agree	1
		Agree	2
		Disagree	3
		Strongly Disagree	4
fad_3	3. We cannot talk to each other about sadness we feel.			Numeric
		Strongly Disagree	1
		Disagree	2
		Agree	3
		Strongly Agree	4
fad_4	4. Individuals are accepted for what they are.			Numeric
		Strongly Agree	1
		Agree	2
		Disagree	3
		Strongly Disagree	4
fad_5	5. We avoid discussing our fears and concerns.			Numeric
		Strongly Disagree	1
		Disagree	2
		Agree	3
		Strongly Agree	4
fad_6	6. We can express feelings to each other.			Numeric
		Strongly Agree	1
		Agree	2
		Disagree	3
		Strongly Disagree	4
fad_7	7. There are lots of bad feelings in the family.			Numeric
		Strongly Disagree	1
		Disagree	2
		Agree	3
		Strongly Agree	4
fad_8	8. We feel accepted for what we are.			Numeric
		Strongly Agree	1
		Agree	2
		Disagree	3
		Strongly Disagree	4
fad_9	9. Making decisions is a problem for our family.			Numeric
		Strongly Disagree	1
		Disagree	2
		Agree	3
		Strongly Agree	4
fad_10	10. We are able to make decisions about how to solve problems.			Numeric
		Strongly Agree	1
		Agree	2
		Disagree	3
		Strongly Disagree	4
fad_11	11. We dont get along well together.			Numeric
		Strongly Disagree	1
		Disagree	2
		Agree	3
		Strongly Agree	4
fad_12	12. We confide in each other.			Numeric
		Strongly Agree	1
		Agree	2
		Disagree	3
		Strongly Disagree	4
fad_gf_score1	FAD- General Functioning	Open ended		Numeric
fad_cutoff	FAD Functioning Category			Numeric
		Healthy Functioning	1
		Unhealthy Funcitoning	2
p_brief_date_1	Brief Date Pre	Open ended		Numeric
p_brief_1_1	1. Is fidgety			Numeric
		Never	1
		Sometimes	2
		Often	3
p_brief_2_1	2. Resists or has trouble accepting a different way to solve a problem with scho			Numeric
		Never	1
		Sometimes	2
		Often	3
p_brief_3_1	3. When given 3 things to do, remembers only the first or last.			Numeric
		Never	1
		Sometimes	2
		Often	3
p_brief_4_1	4. Is unaware of how his/her behaviour affects or bothers others.			Numeric
		Never	1
		Sometimes	2
		Often	3
p_brief_5_1	5. Work is sloppy.			Numeric
		Never	1
		Sometimes	2
		Often	3
p_brief_6_1	6. Has explosive, angry outbursts.			Numeric
		Never	1
		Sometimes	2
		Often	3
p_brief_7_1	7. Does not plan ahead for school assignments.			Numeric
		Never	1
		Sometimes	2
		Often	3
p_brief_8_1	8. Cannot find things in room or school desk.			Numeric
		Never	1
		Sometimes	2
		Often	3
p_brief_9_1	9. Is not a self-starter.			Numeric
		Never	1
		Sometimes	2
		Often	3
p_brief_10_1	10. Does not think before doing (is impulsive).			Numeric
		Never	1
		Sometimes	2
		Often	3
p_brief_11_1	11. Has trouble getting used to new situations (classes, groups, friends, etc.)			Numeric
		Never	1
		Sometimes	2
		Often	3
p_brief_12_1	12. Has a short attention span.			Numeric
		Never	1
		Sometimes	2
		Often	3
p_brief_13_1	13. Has poor understanding of own strengths and weaknesses.			Numeric
		Never	1
		Sometimes	2
		Often	3
p_brief_14_1	14. Has outbursts for little reason.			Numeric
		Never	1
		Sometimes	2
		Often	3
p_brief_15_1	15. Gets caught up in details and misses the big picture.			Numeric
		Never	1
		Sometimes	2
		Often	3
p_breif_16_1	16. Gets out of control more than friends.			Numeric
		Never	1
		Sometimes	2
		Often	3
p_brief_17_1	17. Gets stuck on one topic or activity.			Numeric
		Never	1
		Sometimes	2
		Often	3
p_brief_18_1	18. Forgets his/her name.			Numeric
		Never	1
		Sometimes	2
		Often	3
p_brief_19_1	19. Has trouble with chores or tasks that have more than one step.			Numeric
		Never	1
		Sometimes	2
		Often	3
p_brief_20_1	20. Does not realise that certain actions bother others.			Numeric
		Never	1
		Sometimes	2
		Often	3
p_brief_21_1	21. Written work is poorly organized.			Numeric
		Never	1
		Sometimes	2
		Often	3
p_brief_22_1	22. Small events trigger big reactions.			Numeric
		Never	1
		Sometimes	2
		Often	3
p_brief_23_1	23. Has good ideas but does not get job done (lacks follow-through).			Numeric
		Never	1
		Sometimes	2
		Often	3
p_brief_24_1	24. Talks at the wrong time.			Numeric
		Never	1
		Sometimes	2
		Often	3
p_brief_25_1	25. Has trouble finishing tasks (chores, homework, etc.)			Numeric
		Never	1
		Sometimes	2
		Often	3
p_brief_26_1	26. Does not notice when his/her behaviour causes negative reactions.			Numeric
		Never	1
		Sometimes	2
		Often	3
p_brief_27_1	27. Reacts more strongly to situations than other children.			Numeric
		Never	1
		Sometimes	2
		Often	3
p_brief_28_1	28. Has more trouble remembering things, even for a few minutes.			Numeric
		Never	1
		Sometimes	2
		Often	3
p_brief_29_1	29. Makes careless errors.			Numeric
		Never	1
		Sometimes	2
		Often	3
p_brief_30_1	30. Gets out of seat at the wrong times.			Numeric
		Never	1
		Sometimes	2
		Often	3
p_brief_31_1	31. Becomes upset with new situations.			Numeric
		Never	1
		Sometimes	2
		Often	3
p_brief_32_1	32. Has trouble concentrating on tasks, schoolwork, etc.			Numeric
		Never	1
		Sometimes	2
		Often	3
p_brief_33_1	33. Has poor handwriting.			Numeric
		Never	1
		Sometimes	2
		Often	3
p_brief_34_1	34. Mood changes frequently.			Numeric
		Never	1
		Sometimes	2
		Often	3
p_brief_35_1	35. Has good ideas but cannot get them on paper.			Numeric
		Never	1
		Sometimes	2
		Often	3
p_brief_36_1	36. Has trouble counting to three.			Numeric
		Never	1
		Sometimes	2
		Often	3
p_brief_37_1	37. Leaves messes that other have to clean up.			Numeric
		Never	1
		Sometimes	2
		Often	3
p_brief_38_1	38. Needs to be told to begin a task even when willing.			Numeric
		Never	1
		Sometimes	2
		Often	3
p_brief_39_1	39. Acts too wild or out of control.			Numeric
		Never	1
		Sometimes	2
		Often	3
p_brief_40_1	40. Thinks too much about the same topic.			Numeric
		Never	1
		Sometimes	2
		Often	3
p_brief_41_1	41. Forgets what he/she was doing.			Numeric
		Never	1
		Sometimes	2
		Often	3
p_brief_42_1	42. Does not check work for mistakes.			Numeric
		Never	1
		Sometimes	2
		Often	3
p_brief_43_1	43. Angry or tearful outbursts are intense but end suddenly.			Numeric
		Never	1
		Sometimes	2
		Often	3
p_brief_44_1	44. Becomes overwhelmed by large assignments.			Numeric
		Never	1
		Sometimes	2
		Often	3
p_brief_45_1	45. Loses lunch box, lunch money, permission slips, homework, etc.			Numeric
		Never	1
		Sometimes	2
		Often	3
p_brief_46_1	46. Needs help from an adult to stay on task.			Numeric
		Never	1
		Sometimes	2
		Often	3
p_brief_47_1	47. Forgets to hand in homework, even when completed.			Numeric
		Never	1
		Sometimes	2
		Often	3
p_brief_48_1	48. Has trouble putting the brakes on his/her actions.			Numeric
		Never	1
		Sometimes	2
		Often	3
p_brief_49_1	49. Resists change of routine, food, places, etc.			Numeric
		Never	1
		Sometimes	2
		Often	3
p_brief_50_1	50. Has trouble getting started on homework or tasks.			Numeric
		Never	1
		Sometimes	2
		Often	3
p_brief_51_1	51. Mood is easily influenced by the situation.			Numeric
		Never	1
		Sometimes	2
		Often	3
p_brief_52_1	52. Underestimates time needed to finish tasks.			Numeric
		Never	1
		Sometimes	2
		Often	3
p_brief_53_1	53. Does not bring home homework, assignment sheets, materials, etc.			Numeric
		Never	1
		Sometimes	2
		Often	3
p_brief_54_1	54. Cannot find the front door of home.			Numeric
		Never	1
		Sometimes	2
		Often	3
p_brief_55_1	55. Does not take initiative,			Numeric
		Never	1
		Sometimes	2
		Often	3
p_brief_56_1	56. Become upset too easily.			Numeric
		Never	1
		Sometimes	2
		Often	3
p_brief_57_1	57. Starts assignments or tasks at the last minute.			Numeric
		Never	1
		Sometimes	2
		Often	3
p_brief_58_1	58. Has trouble moving from one activity to another.			Numeric
		Never	1
		Sometimes	2
		Often	3
p_brief_59_1	59. Has trouble carrying out the actions needed to reach goals (saving money for			Numeric
		Never	1
		Sometimes	2
		Often	3
p_brief_60_1	60. Is disturbed by change of teacher or class.			Numeric
		Never	1
		Sometimes	2
		Often	3
p_brief_61_1	61. Has trouble organizing activities with friends.			Numeric
		Never	1
		Sometimes	2
		Often	3
p_brief_62_1	62. Becomes too silly.			Numeric
		Never	1
		Sometimes	2
		Often	3
p_brief_63_1	63. Leaves a trail of belongings wherever he/she goes.			Numeric
		Never	1
		Sometimes	2
		Often	3
brief_scale_inhibit_1	Pre Scale Score - Inhibit	Open ended		Numeric
brief_scale_self_1	Pre Scale Score - Self Monitor	Open ended		Numeric
brief_scale_shift_1	Pre Scale Score - Shift	Open ended		Numeric
brief_scale_emotion_1	Pre Scale Score - Emotional Control	Open ended		Numeric
brief_scale_initiate_1	Pre Scale Score - Initiate	Open ended		Numeric
brief_scale_wm_1	Pre Scale Score - Working Memory	Open ended		Numeric
brief_scale_plan_1	Pre Scale Score - Plan/Organise	Open ended		Numeric
brief_scale_monitor_1	Pre Scale Score - Task Monitor	Open ended		Numeric
brief_scale_organise_1	Pre Scale Score - Organisation of Materials	Open ended		Numeric
brief_index_bri_1	Pre Behaviour Regulation Index	Open ended		Numeric
brief_index_eri_1	Pre Eomotion Regulation Index	Open ended		Numeric
brief_index_cri_1	Pre Cognitive Regulation Index	Open ended		Numeric
brief_gec_1	Pre Global Executive Composite	Open ended		Numeric
brief_gec_cat_1	Brief - T score Category Pre			Numeric
		Average Range	0
		Mildly Elevated	1
		Potentially Clinically Elevated	2
		Clinically Elevated	3
p_brief_date_2	Brief Date Post	Open ended		Numeric
p_brief_1_2	1. Is fidgety			Numeric
		Never	1
		Sometimes	2
		Often	3
p_brief_2_2	2. Resists or has trouble accepting a different way to solve a problem with scho			Numeric
		Never	1
		Sometimes	2
		Often	3
p_brief_3_2	3. When given 3 things to do, remembers only the first or last.			Numeric
		Never	1
		Sometimes	2
		Often	3
p_brief_4_2	4. Is unaware of how his/her behaviour affects or bothers others.			Numeric
		Never	1
		Sometimes	2
		Often	3
p_brief_5_2	5. Work is sloppy.			Numeric
		Never	1
		Sometimes	2
		Often	3
p_brief_6_2	6. Has explosive, angry outbursts.			Numeric
		Never	1
		Sometimes	2
		Often	3
p_brief_7_2	7. Does not plan ahead for school assignments.			Numeric
		Never	1
		Sometimes	2
		Often	3
p_brief_8_2	8. Cannot find things in room or school desk.			Numeric
		Never	1
		Sometimes	2
		Often	3
p_brief_9_2	9. Is not a self-starter.			Numeric
		Never	1
		Sometimes	2
		Often	3
p_brief_10_2	10. Does not think before doing (is impulsive).			Numeric
		Never	1
		Sometimes	2
		Often	3
p_brief_11_2	11. Has trouble getting used to new situations (classes, groups, friends, etc.)			Numeric
		Never	1
		Sometimes	2
		Often	3
p_brief_12_2	12. Has a short attention span.			Numeric
		Never	1
		Sometimes	2
		Often	3
p_brief_13_2	13. Has poor understanding of own strengths and weaknesses.			Numeric
		Never	1
		Sometimes	2
		Often	3
p_brief_14_2	14. Has outbursts for little reason.			Numeric
		Never	1
		Sometimes	2
		Often	3
p_brief_15_2	15. Gets caught up in details and misses the big picture.			Numeric
		Never	1
		Sometimes	2
		Often	3
p_breif_16_2	16. Gets out of control more than friends.			Numeric
		Never	1
		Sometimes	2
		Often	3
p_brief_17_2	17. Gets stuck on one topic or activity.			Numeric
		Never	1
		Sometimes	2
		Often	3
p_brief_18_2	18. Forgets his/her name.			Numeric
		Never	1
		Sometimes	2
		Often	3
p_brief_19_2	19. Has trouble with chores or tasks that have more than one step.			Numeric
		Never	1
		Sometimes	2
		Often	3
p_brief_20_2	20. Does not realise that certain actions bother others.			Numeric
		Never	1
		Sometimes	2
		Often	3
p_brief_21_2	21. Written work is poorly organized.			Numeric
		Never	1
		Sometimes	2
		Often	3
p_brief_22_2	22. Small events trigger big reactions.			Numeric
		Never	1
		Sometimes	2
		Often	3
p_brief_23_2	23. Has good ideas but does not get job done (lacks follow-through).			Numeric
		Never	1
		Sometimes	2
		Often	3
p_brief_24_2	24. Talks at the wrong time.			Numeric
		Never	1
		Sometimes	2
		Often	3
p_brief_25_2	25. Has trouble finishing tasks (chores, homework, etc.)			Numeric
		Never	1
		Sometimes	2
		Often	3
p_brief_26_2	26. Does not notice when his/her behaviour causes negative reactions.			Numeric
		Never	1
		Sometimes	2
		Often	3
p_brief_27_2	27. Reacts more strongly to situations than other children.			Numeric
		Never	1
		Sometimes	2
		Often	3
p_brief_28_2	28. Has more trouble remembering things, even for a few minutes.			Numeric
		Never	1
		Sometimes	2
		Often	3
p_brief_29_2	29. Makes careless errors.			Numeric
		Never	1
		Sometimes	2
		Often	3
p_brief_30_2	30. Gets out of seat at the wrong times.			Numeric
		Never	1
		Sometimes	2
		Often	3
p_brief_31_2	31. Becomes upset with new situations.			Numeric
		Never	1
		Sometimes	2
		Often	3
p_brief_32_2	32. Has trouble concentrating on tasks, schoolwork, etc.			Numeric
		Never	1
		Sometimes	2
		Often	3
p_brief_33_2	33. Has poor handwriting.			Numeric
		Never	1
		Sometimes	2
		Often	3
p_brief_34_2	34. Mood changes frequently.			Numeric
		Never	1
		Sometimes	2
		Often	3
p_brief_35_2	35. Has good ideas but cannot get them on paper.			Numeric
		Never	1
		Sometimes	2
		Often	3
p_brief_36_2	36. Has trouble counting to three.			Numeric
		Never	1
		Sometimes	2
		Often	3
p_brief_37_2	37. Leaves messes that other have to clean up.			Numeric
		Never	1
		Sometimes	2
		Often	3
p_brief_38_2	38. Needs to be told to begin a task even when willing.			Numeric
		Never	1
		Sometimes	2
		Often	3
p_brief_39_2	39. Acts too wild or out of control.			Numeric
		Never	1
		Sometimes	2
		Often	3
p_brief_40_2	40. Thinks too much about the same topic.			Numeric
		Never	1
		Sometimes	2
		Often	3
p_brief_41_2	41. Forgets what he/she was doing.			Numeric
		Never	1
		Sometimes	2
		Often	3
p_brief_42_2	42. Does not check work for mistakes.			Numeric
		Never	1
		Sometimes	2
		Often	3
p_brief_43_2	43. Angry or tearful outbursts are intense but end suddenly.			Numeric
		Never	1
		Sometimes	2
		Often	3
p_brief_44_2	44. Becomes overwhelmed by large assignments.			Numeric
		Never	1
		Sometimes	2
		Often	3
p_brief_45_2	45. Loses lunch box, lunch money, permission slips, homework, etc.			Numeric
		Never	1
		Sometimes	2
		Often	3
p_brief_46_2	46. Needs help from an adult to stay on task.			Numeric
		Never	1
		Sometimes	2
		Often	3
p_brief_47_2	47. Forgets to hand in homework, even when completed.			Numeric
		Never	1
		Sometimes	2
		Often	3
p_brief_48_2	48. Has trouble putting the brakes on his/her actions.			Numeric
		Never	1
		Sometimes	2
		Often	3
p_brief_49_2	49. Resists change of routine, food, places, etc.			Numeric
		Never	1
		Sometimes	2
		Often	3
p_brief_50_2	50. Has trouble getting started on homework or tasks.			Numeric
		Never	1
		Sometimes	2
		Often	3
p_brief_51_2	51. Mood is easily influenced by the situation.			Numeric
		Never	1
		Sometimes	2
		Often	3
p_brief_52_2	52. Underestimates time needed to finish tasks.			Numeric
		Never	1
		Sometimes	2
		Often	3
p_brief_53_2	53. Does not bring home homework, assignment sheets, materials, etc.			Numeric
		Never	1
		Sometimes	2
		Often	3
p_brief_54_2	54. Cannot find the front door of home.			Numeric
		Never	1
		Sometimes	2
		Often	3
p_brief_55_2	55. Does not take initiative,			Numeric
		Never	1
		Sometimes	2
		Often	3
p_brief_56_2	56. Become upset too easily.			Numeric
		Never	1
		Sometimes	2
		Often	3
p_brief_57_2	57. Starts assignments or tasks at the last minute.			Numeric
		Never	1
		Sometimes	2
		Often	3
p_brief_58_2	58. Has trouble moving from one activity to another.			Numeric
		Never	1
		Sometimes	2
		Often	3
p_brief_59_2	59. Has trouble carrying out the actions needed to reach goals (saving money for			Numeric
		Never	1
		Sometimes	2
		Often	3
p_brief_60_2	60. Is disturbed by change of teacher or class.			Numeric
		Never	1
		Sometimes	2
		Often	3
p_brief_61_2	61. Has trouble organizing activities with friends.			Numeric
		Never	1
		Sometimes	2
		Often	3
p_brief_62_2	62. Becomes too silly.			Numeric
		Never	1
		Sometimes	2
		Often	3
p_brief_63_2	63. Leaves a trail of belongings wherever he/she goes.			Numeric
		Never	1
		Sometimes	2
		Often	3
brief_scale_inhibit_2	Post Scale Score - Inhibit	Open ended		Numeric
brief_scale_self_2	Post Scale Score - Self Monitor	Open ended		Numeric
brief_scale_shift_2	Post Scale Score - Shift	Open ended		Numeric
brief_scale_emotion_2	Post Scale Score - Emotional Control	Open ended		Numeric
brief_scale_initiate_2	Post Scale Score - Initiate	Open ended		Numeric
brief_scale_wm_2	Post Scale Score - Working Memory	Open ended		Numeric
brief_scale_plan_2	Post Scale Score - Plan/Organise	Open ended		Numeric
brief_scale_monitor_2	Post Scale Score - Task Monitor	Open ended		Numeric
brief_scale_organise_2	Post Scale Score - Organisation of Materials	Open ended		Numeric
brief_index_bri_2	Post Behaviour Regulation Index	Open ended		Numeric
brief_index_eri_2	Post Eomotion Regulation Index	Open ended		Numeric
brief_index_cri_2	Post Cognitive Regulation Index	Open ended		Numeric
brief_gec_2	Post Global Executive Composite	Open ended		Numeric
brief_gec_cat_2	Brief - T score Category Post			Numeric
		Average Range	0
		Mildly Elevated	1
		Potentially Clinically Elevated	2
		Clinically Elevated	3
p_brief_date_3	Brief Date Follw Up	Open ended		Numeric
p_brief_1_3	1. Is fidgety			Numeric
		Never	1
		Sometimes	2
		Often	3
p_brief_2_3	2. Resists or has trouble accepting a different way to solve a problem with scho			Numeric
		Never	1
		Sometimes	2
		Often	3
p_brief_3_3	3. When given 3 things to do, remembers only the first or last.			Numeric
		Never	1
		Sometimes	2
		Often	3
p_brief_4_3	4. Is unaware of how his/her behaviour affects or bothers others.			Numeric
		Never	1
		Sometimes	2
		Often	3
p_brief_5_3	5. Work is sloppy.			Numeric
		Never	1
		Sometimes	2
		Often	3
p_brief_6_3	6. Has explosive, angry outbursts.			Numeric
		Never	1
		Sometimes	2
		Often	3
p_brief_7_3	7. Does not plan ahead for school assignments.			Numeric
		Never	1
		Sometimes	2
		Often	3
p_brief_8_3	8. Cannot find things in room or school desk.			Numeric
		Never	1
		Sometimes	2
		Often	3
p_brief_9_3	9. Is not a self-starter.			Numeric
		Never	1
		Sometimes	2
		Often	3
p_brief_10_3	10. Does not think before doing (is impulsive).			Numeric
		Never	1
		Sometimes	2
		Often	3
p_brief_11_3	11. Has trouble getting used to new situations (classes, groups, friends, etc.)			Numeric
		Never	1
		Sometimes	2
		Often	3
p_brief_12_3	12. Has a short attention span.			Numeric
		Never	1
		Sometimes	2
		Often	3
p_brief_13_3	13. Has poor understanding of own strengths and weaknesses.			Numeric
		Never	1
		Sometimes	2
		Often	3
p_brief_14_3	14. Has outbursts for little reason.			Numeric
		Never	1
		Sometimes	2
		Often	3
p_brief_15_3	15. Gets caught up in details and misses the big picture.			Numeric
		Never	1
		Sometimes	2
		Often	3
p_breif_16_3	16. Gets out of control more than friends.			Numeric
		Never	1
		Sometimes	2
		Often	3
p_brief_17_3	17. Gets stuck on one topic or activity.			Numeric
		Never	1
		Sometimes	2
		Often	3
p_brief_18_3	18. Forgets his/her name.			Numeric
		Never	1
		Sometimes	2
		Often	3
p_brief_19_3	19. Has trouble with chores or tasks that have more than one step.			Numeric
		Never	1
		Sometimes	2
		Often	3
p_brief_20_3	20. Does not realise that certain actions bother others.			Numeric
		Never	1
		Sometimes	2
		Often	3
p_brief_21_3	21. Written work is poorly organized.			Numeric
		Never	1
		Sometimes	2
		Often	3
p_brief_22_3	22. Small events trigger big reactions.			Numeric
		Never	1
		Sometimes	2
		Often	3
p_brief_23_3	23. Has good ideas but does not get job done (lacks follow-through).			Numeric
		Never	1
		Sometimes	2
		Often	3
p_brief_24_3	24. Talks at the wrong time.			Numeric
		Never	1
		Sometimes	2
		Often	3
p_brief_25_3	25. Has trouble finishing tasks (chores, homework, etc.)			Numeric
		Never	1
		Sometimes	2
		Often	3
p_brief_26_3	26. Does not notice when his/her behaviour causes negative reactions.			Numeric
		Never	1
		Sometimes	2
		Often	3
p_brief_27_3	27. Reacts more strongly to situations than other children.			Numeric
		Never	1
		Sometimes	2
		Often	3
p_brief_28_3	28. Has more trouble remembering things, even for a few minutes.			Numeric
		Never	1
		Sometimes	2
		Often	3
p_brief_29_3	29. Makes careless errors.			Numeric
		Never	1
		Sometimes	2
		Often	3
p_brief_30_3	30. Gets out of seat at the wrong times.			Numeric
		Never	1
		Sometimes	2
		Often	3
p_brief_31_3	31. Becomes upset with new situations.			Numeric
		Never	1
		Sometimes	2
		Often	3
p_brief_32_3	32. Has trouble concentrating on tasks, schoolwork, etc.			Numeric
		Never	1
		Sometimes	2
		Often	3
p_brief_33_3	33. Has poor handwriting.			Numeric
		Never	1
		Sometimes	2
		Often	3
p_brief_34_3	34. Mood changes frequently.			Numeric
		Never	1
		Sometimes	2
		Often	3
p_brief_35_3	35. Has good ideas but cannot get them on paper.			Numeric
		Never	1
		Sometimes	2
		Often	3
p_brief_36_3	36. Has trouble counting to three.			Numeric
		Never	1
		Sometimes	2
		Often	3
p_brief_37_3	37. Leaves messes that other have to clean up.			Numeric
		Never	1
		Sometimes	2
		Often	3
p_brief_38_3	38. Needs to be told to begin a task even when willing.			Numeric
		Never	1
		Sometimes	2
		Often	3
p_brief_39_3	39. Acts too wild or out of control.			Numeric
		Never	1
		Sometimes	2
		Often	3
p_brief_40_3	40. Thinks too much about the same topic.			Numeric
		Never	1
		Sometimes	2
		Often	3
p_brief_41_3	41. Forgets what he/she was doing.			Numeric
		Never	1
		Sometimes	2
		Often	3
p_brief_42_3	42. Does not check work for mistakes.			Numeric
		Never	1
		Sometimes	2
		Often	3
p_brief_43_3	43. Angry or tearful outbursts are intense but end suddenly.			Numeric
		Never	1
		Sometimes	2
		Often	3
p_brief_44_3	44. Becomes overwhelmed by large assignments.			Numeric
		Never	1
		Sometimes	2
		Often	3
p_brief_45_3	45. Loses lunch box, lunch money, permission slips, homework, etc.			Numeric
		Never	1
		Sometimes	2
		Often	3
p_brief_46_3	46. Needs help from an adult to stay on task.			Numeric
		Never	1
		Sometimes	2
		Often	3
p_brief_47_3	47. Forgets to hand in homework, even when completed.			Numeric
		Never	1
		Sometimes	2
		Often	3
p_brief_48_3	48. Has trouble putting the brakes on his/her actions.			Numeric
		Never	1
		Sometimes	2
		Often	3
p_brief_49_3	49. Resists change of routine, food, places, etc.			Numeric
		Never	1
		Sometimes	2
		Often	3
p_brief_50_3	50. Has trouble getting started on homework or tasks.			Numeric
		Never	1
		Sometimes	2
		Often	3
p_brief_51_3	51. Mood is easily influenced by the situation.			Numeric
		Never	1
		Sometimes	2
		Often	3
p_brief_52_3	52. Underestimates time needed to finish tasks.			Numeric
		Never	1
		Sometimes	2
		Often	3
p_brief_53_3	53. Does not bring home homework, assignment sheets, materials, etc.			Numeric
		Never	1
		Sometimes	2
		Often	3
p_brief_54_3	54. Cannot find the front door of home.			Numeric
		Never	1
		Sometimes	2
		Often	3
p_brief_55_3	55. Does not take initiative,			Numeric
		Never	1
		Sometimes	2
		Often	3
p_brief_56_3	56. Become upset too easily.			Numeric
		Never	1
		Sometimes	2
		Often	3
p_brief_57_3	57. Starts assignments or tasks at the last minute.			Numeric
		Never	1
		Sometimes	2
		Often	3
p_brief_58_3	58. Has trouble moving from one activity to another.			Numeric
		Never	1
		Sometimes	2
		Often	3
p_brief_59_3	59. Has trouble carrying out the actions needed to reach goals (saving money for			Numeric
		Never	1
		Sometimes	2
		Often	3
p_brief_60_3	60. Is disturbed by change of teacher or class.			Numeric
		Never	1
		Sometimes	2
		Often	3
p_brief_61_3	61. Has trouble organizing activities with friends.			Numeric
		Never	1
		Sometimes	2
		Often	3
p_brief_62_3	62. Becomes too silly.			Numeric
		Never	1
		Sometimes	2
		Often	3
p_brief_63_3	63. Leaves a trail of belongings wherever he/she goes.			Numeric
		Never	1
		Sometimes	2
		Often	3
brief_scale_inhibit_3	Follow Up Scale Score - Inhibit	Open ended		Numeric
brief_scale_self_3	Follow Up Scale Score - Self Monitor	Open ended		Numeric
brief_scale_shift_3	Follow Up Scale Score - Shift	Open ended		Numeric
brief_scale_emotion_3	Follow Up Scale Score - Emotional Control	Open ended		Numeric
brief_scale_initiate_3	Follow Up Scale Score - Initiate	Open ended		Numeric
brief_scale_wm_3	Follow Up Scale Score - Working Memory	Open ended		Numeric
brief_scale_plan_3	Follow Up Scale Score - Plan/Organise	Open ended		Numeric
brief_scale_monitor_3	Follow Up Scale Score - Task Monitor	Open ended		Numeric
brief_scale_organise_3	Follow Up Scale Score - Organisation of Materials	Open ended		Numeric
brief_index_bri_3	Follow Up Behaviour Regulation Index	Open ended		Numeric
brief_index_eri_3	Follow Up Eomotion Regulation Index	Open ended		Numeric
brief_index_cri_3	Follow Up Cognitive Regulation Index	Open ended		Numeric
brief_gec_3	Follow Up Global Executive Composite	Open ended		Numeric
brief_gec_cat_3	Brief - T score Category FU			Numeric
		Average Range	0
		Mildly Elevated	1
		Potentially Clinically Elevated	2
		Clinically Elevated	3
brief_age_1	BRIEF Child Age -Pre	Open ended		Numeric
brief_tscore_gec_1	BRIEF GEC T Score - Pre	Open ended		Numeric
brief_age_2	BRIEF Child Age -Post	Open ended		Numeric
brief_tscore_gec_2	BRIEF GEC T Score - Post	Open ended		Numeric
brief_age_3	BRIEF Child Age -Follow Up	Open ended		Numeric
brief_tscore_gec_3	BRIEF GEC T Score - Follow Up	Open ended		Numeric
p_effectiveness_date	Parent Expectancy Survey Date	Open ended		Numeric
p_effectiveness_1	1. My child is less impulsive			Numeric
		Completely Disagree	1
		Disagree	2
		Neither Agree nor Disagree	3
		Agree	4
		Completely Agree	5
p_effectiveness_2	2. My child is better at remembering things			Numeric
		Completely Disagree	1
		Disagree	2
		Neither Agree nor Disagree	3
		Agree	4
		Completely Agree	5
p_effectiveness_3	3. My child is better at switching between tasks			Numeric
		Completely Disagree	1
		Disagree	2
		Neither Agree nor Disagree	3
		Agree	4
		Completely Agree	5
p_effectiveness_4	4. My childs social skills have improved			Numeric
		Completely Disagree	1
		Disagree	2
		Neither Agree nor Disagree	3
		Agree	4
		Completely Agree	5
p_effectiveness_5	5. My child has less emotional outbursts			Numeric
		Completely Disagree	1
		Disagree	2
		Neither Agree nor Disagree	3
		Agree	4
		Completely Agree	5
p_effectiveness_6	6. My childs mental health and wellbeing has improved			Numeric
		Completely Disagree	1
		Disagree	2
		Neither Agree nor Disagree	3
		Agree	4
		Completely Agree	5
p_effectiveness_group	Which group do you think your child was assigned to?			Numeric
		Group 1 | Digital Training Group	0
		Group 2 | Teaching as Usual	1
p_effectiveness_total_score	Parent Effectiveness Score	Open ended		Numeric
compliance_reason1	Child completed all 20 sessions	Open ended		Numeric
compliance_reason2	Glitches within the program itself	Open ended		Numeric
compliance_reason3	Network/internet issues	Open ended		Numeric
compliance_reason4	Logging in issues	Open ended		Numeric
compliance_reason5	Time constraints within the classroom	Open ended		Numeric
compliance_reason6	Child away on holidays during school term	Open ended		Numeric
compliance_reason7	Child away due to Illness	Open ended		Numeric
compliance_reason8	Limited staff to supervise training	Open ended		Numeric
compliance_reason10	Child Lost Interest in Program	Open ended		Numeric
p_date_diff_sdq_1	Difference between Assessment Date and SDQ Date - Pre	Open ended		Numeric
p_date_diff_dmq_1	Difference between Assessment Date and DMQ Date - Pre	Open ended		Numeric
p_date_diff_fad_1	Difference between Assessment Date and FAD Date - Pre	Open ended		Numeric
p_date_diff_brief_1	Difference between Assessment Date and Brief Date-Pre	Open ended		Numeric
p_date_diff_sdq_2	Difference between Assessment Date and SDQ Date-Post	Open ended		Numeric
p_date_diff_brief_2	Difference between Assessment Date and Brief Date-Post	Open ended		Numeric
p_date_diff_sdq_3	Difference between Assessment Date and SDQ Date-Follw Up	Open ended		Numeric
p_date_diff_brief_3	Difference between Assessment Date and Brief Date-Follow Up	Open ended		Numeric
n_negrt_1	N_negRT_1	Open ended		String
rt_400_1	RT_400_1	Open ended		String
rt_150_1	RT_150_1	Open ended		String
n_of_go_trials_1		Open ended		String
n_of_go_trials_above400_1		Open ended		String
n_of_go_trials_above150_1		Open ended		String
osari_ssrt_60ms_1	accurate_go_SSRT_omissions_replaced_integration_method_400_1	Open ended		double
go_trial_rt_mean_above400_1	go_trial_RT_mean_above400_1	Open ended		String
go_trial_rt_sd_above400_1	go_trial_RT_sd_above400_1	Open ended		String
max_ssd_1		Open ended		String
n_negrt_2	N_negRT_2	Open ended		String
rt_400_2	RT_400_2	Open ended		String
rt_150_2	RT_150_2	Open ended		String
n_of_go_trials_2		Open ended		String
n_of_go_trials_above400_2		Open ended		String
n_of_go_trials_above150_2		Open ended		String
osari_ssrt_60ms_2	accurate_go_SSRT_omissions_replaced_integration_method_400_2	Open ended		double
go_trial_rt_mean_above400_2	go_trial_RT_mean_above400_2	Open ended		String
go_trial_rt_sd_above400_2	go_trial_RT_sd_above400_2	Open ended		String
max_ssd_2		Open ended		String
n_negrt_3	N_negRT_3	Open ended		String
rt_400_3	RT_400_3	Open ended		String
rt_150_3	RT_150_3	Open ended		String
n_of_go_trials_3		Open ended		String
n_of_go_trials_above400_3		Open ended		String
n_of_go_trials_above150_3		Open ended		String
osari_ssrt_60ms_3	accurate_go_SSRT_omissions_replaced_integration_method_400_3	Open ended		double
go_trial_rt_mean_above400_3	go_trial_RT_mean_above400_3	Open ended		String
go_trial_rt_sd_above400_3	go_trial_RT_sd_above400_3	Open ended		String
max_ssd_3		Open ended		String
wcst_total_errors_1	WCST- Total Errors Pre	Open ended		Numeric
wcst_prop_total_errors_1	Proportion of Total Errors Pre	Open ended		Numeric
wcst_np_err_1	Non Perseveration Errors Pre	Open ended		Numeric
wcst_p_err_1	Perseveration Errors Pre	Open ended		Numeric
wcst_total_errors_2	WCST- Total Errors Post	Open ended		Numeric
wcst_prop_total_errors_2	Proportion of Total Errors Post	Open ended		Numeric
wcst_np_err_2	Non Perseveration Errors Post	Open ended		Numeric
wcst_p_err_2	Perseveration Errors Post	Open ended		Numeric
wcst_total_errors_3	WCST- Total Errors FU	Open ended		Numeric
wcst_prop_total_errors_3	Proportion of Total Errors FU	Open ended		Numeric
wcst_np_err_3	Non Perseveration Errors FU	Open ended		Numeric
wcst_p_err_3	Perseveration Errors FU	Open ended		Numeric
wcst_date_1	Pre - WCST Date	Open ended		Numeric
wcst_date_2	Post - WCST Date	Open ended		Numeric
wcst_date_3	FU - WCST Date	Open ended		Numeric
t_sdq_date_1	Pre: SDQ Date Educator	Open ended		Numeric
t_sdq_1_1	Considerate of other peoples feelings			Numeric
		Not True	0
		Somewhat True	1
		Certainly True	2
t_sdq_2_1	Restless, overactive, cannot stay still for long			Numeric
		Not True	0
		Somewhat True	1
		Certainly True	2
t_sdq_3_1	Often complains of headaches, stomach-aches or sickness			Numeric
		Not True	0
		Somewhat True	1
		Certainly True	2
t_sdq_4_1	Shares readily with other children, for example toys, treats, pencils			Numeric
		Not True	0
		Somewhat True	1
		Certainly True	2
t_sdq_5_1	Often loses temper			Numeric
		Not True	0
		Somewhat True	1
		Certainly True	2
t_sdq_6_1	Rather solitary, prefers to play alone			Numeric
		Not True	0
		Somewhat True	1
		Certainly True	2
t_sdq_7_1	Generally well behaved, usually does what adults request			Numeric
		Certainly True	0
		Somewhat True	1
		Not True	2
t_sdq_8_1	Many worries or often seems worried			Numeric
		Not True	0
		Somewhat True	1
		Certainly True	2
t_sdq_9_1	Helpful if someone is hurt, upset or feeling ill			Numeric
		Not True	0
		Somewhat True	1
		Certainly True	2
t_sdq_10_1	Constantly fidgeting or squirming			Numeric
		Not True	0
		Somewhat True	1
		Certainly True	2
t_sdq_11_1	Has at least one good friend			Numeric
		Certainly True	0
		Somewhat True	1
		Not True	2
t_sdq_12_1	Often fights with other children or bullies them			Numeric
		Not True	0
		Somewhat True	1
		Certainly True	2
t_sdq_13_1	Often unhappy, depressed or tearful			Numeric
		Not True	0
		Somewhat True	1
		Certainly True	2
t_sdq_14_1	Generally liked by other children			Numeric
		Certainly True	0
		Somewhat True	1
		Not True	2
t_sdq_15_1	Easily distracted, concentration wanders			Numeric
		Not True	0
		Somewhat True	1
		Certainly True	2
t_sdq_16_1	Nervous or clingy in new situations, easily loses confidence			Numeric
		Not True	0
		Somewhat True	1
		Certainly True	2
t_sdq_17_1	Kind to younger children			Numeric
		Not True	0
		Somewhat True	1
		Certainly True	2
t_sdq_18_1	Often lies or cheats			Numeric
		Not True	0
		Somewhat True	1
		Certainly True	2
t_sdq_19_1	Picked on or bullied by other children			Numeric
		Not True	0
		Somewhat True	1
		Certainly True	2
t_sdq_20_1	Often volunteers to help others (parents, teachers, other children)			Numeric
		Not True	0
		Somewhat True	1
		Certainly True	2
t_sdq_21_1	Thinks things out before acting			Numeric
		Certainly True	0
		Somewhat True	1
		Not True	2
t_sdq_22_1	Steals from home, school or elsewhere			Numeric
		Not True	0
		Somewhat True	1
		Certainly True	2
t_sdq_23_1	Gets along better with adults than with other children			Numeric
		Not True	0
		Somewhat True	1
		Certainly True	2
t_sdq_24_1	Many fears, easily scared			Numeric
		Not True	0
		Somewhat True	1
		Certainly True	2
t_sdq_25_1	Good attention span, sees work through to the end			Numeric
		Certainly True	0
		Somewhat True	1
		Not True	2
t_sdq_emotion_1	Emotion Score Pre	Open ended		Numeric
t_sdq_conduct_1	Conduct Problems Score Pre	Open ended		Numeric
t_sdq_hyper_1	Hyperactivity Score Pre	Open ended		Numeric
t_sdq_peer_1	Peer Problems Score Pre	Open ended		Numeric
t_sdq_prosoc_1	Prosocial Score Pre	Open ended		Numeric
t_sdq_total_1	Total Difficulties Score Pre	Open ended		Numeric
t_sdq_emotion_cat_1	Emotional Problems Category Pre			Numeric
		Normal	1
[truncated: 284 more rows]
